# Supplementary material for: Identification of integrated stress response-related prognostic genes in high-grade serous ovarian cancer using Mendelian randomization, single-cell RNA sequencing, and bulk RNA sequencing
Source: Front Oncol. 2026 May 5;16:1798083. doi: 10.3389/fonc.2026.1798083 (PMC13183660; doi:10.3389/fonc.2026.1798083)
Supplement: Supplementary Figure S2 — Correlation analysis between exposure factors and outcome. S2 scatter plot of MR analysis. A positive slope of the line indicates that the exposure factor is a risk factor for the outcome variable, and vice versa. [file Table2.xlsx]

## Sheet: Sheet1
Table S2 Primer sequences used for qPCRprognostic genes-specific primers
primer	GenBank
NUP35 F	GCAGCCTTTGCAGTGGAAC
NUP35 R	CTGGCTTTGGAGATGTGGGT
CASP3 F	GCTCATACCTGTGGCTGTGT
CASP3 R	GCTTTGGTTCCCGCAAAACT
BAG5 F	ACCCCGTAAAGGGCTGATCT
BAG5 R	CAGTTTCACAAGCACCAAAAGA
DNAJB1 F	AGGGGGTCATGGGTAAAGAC
DNAJB1 R	CTTGTTCTTGTCCGGGTGGT
Internal reference H-GAPDH F	ATGGGCAGCCGTTAGGAAAG
Internal reference H-GAPDH R	AGGAAAAGCATCACCCGGAG
