# Supplementary material for: Identification of integrated stress response-related prognostic genes in high-grade serous ovarian cancer using Mendelian randomization, single-cell RNA sequencing, and bulk RNA sequencing
Source: Front Oncol. 2026 May 5;16:1798083. doi: 10.3389/fonc.2026.1798083 (PMC13183660; doi:10.3389/fonc.2026.1798083)
Supplement: Supplementary Figure S3 — Diagnostic efficacy forest plot for exposure-outcome association. If the value is greater than 0, it indicates a positive causal relationship between the SNP locus and the outcome, and vice versa. [file Table3.xlsx]

## Sheet: 01.GO
Table S3 Enriched GO terms for candidate genes in HGSOC
	ONTOLOGY	ID	Description	GeneRatio	BgRatio	pvalue	p.adjust	qvalue	geneID	Count
GO:0071456	BP	GO:0071456	cellular response to hypoxia	43/196	147/18870	4.45095456524835e-51	1.63973166183749e-47	1.05839014346274e-47	HMOX1/STC2/TBL2/ACAA2/ADAM8/AQP1/BAD/BCL2/BRIP1/CBS/CCNA2/CITED2/CPEB1/DDR2/DNMT3A/EDN1/EGLN3/GATA6/GNGT1/HIF1A/HILPDA/HYOU1/IRAK1/MDM2/MGARP/MTOR/NDNF/NOTCH1/P4HB/PDK1/PDK3/PGK1/PHB2/PTGIS/PTGS2/RGCC/RORA/SFRP1/SLC29A1/SUV39H1/SUV39H2/TWIST1/VEGFA	43
GO:0036294	BP	GO:0036294	cellular response to decreased oxygen levels	43/196	158/18870	1.53958018855934e-49	2.8359067073263e-46	1.83047981366081e-46	HMOX1/STC2/TBL2/ACAA2/ADAM8/AQP1/BAD/BCL2/BRIP1/CBS/CCNA2/CITED2/CPEB1/DDR2/DNMT3A/EDN1/EGLN3/GATA6/GNGT1/HIF1A/HILPDA/HYOU1/IRAK1/MDM2/MGARP/MTOR/NDNF/NOTCH1/P4HB/PDK1/PDK3/PGK1/PHB2/PTGIS/PTGS2/RGCC/RORA/SFRP1/SLC29A1/SUV39H1/SUV39H2/TWIST1/VEGFA	43
GO:0071453	BP	GO:0071453	cellular response to oxygen levels	43/196	174/18870	1.62109002769312e-47	1.99069855400715e-44	1.28492714826623e-44	HMOX1/STC2/TBL2/ACAA2/ADAM8/AQP1/BAD/BCL2/BRIP1/CBS/CCNA2/CITED2/CPEB1/DDR2/DNMT3A/EDN1/EGLN3/GATA6/GNGT1/HIF1A/HILPDA/HYOU1/IRAK1/MDM2/MGARP/MTOR/NDNF/NOTCH1/P4HB/PDK1/PDK3/PGK1/PHB2/PTGIS/PTGS2/RGCC/RORA/SFRP1/SLC29A1/SUV39H1/SUV39H2/TWIST1/VEGFA	43
GO:0001666	BP	GO:0001666	response to hypoxia	47/196	298/18870	3.51855032262647e-42	3.24058484713898e-39	2.09168557337189e-39	ATM/HSF1/HMOX1/TGFB2/STC2/TBL2/ACAA2/ADAM8/AQP1/BAD/BCL2/BRIP1/CBS/CCNA2/CITED2/CPEB1/DDR2/DNMT3A/EDN1/EGLN3/GATA6/GNGT1/HIF1A/HILPDA/HYOU1/IRAK1/MDM2/MGARP/MTOR/NDNF/NOTCH1/P4HB/PDK1/PDK3/PGK1/PHB2/PTGIS/PTGS2/RGCC/RORA/SFRP1/SLC29A1/SUV39H1/SUV39H2/TWIST1/VEGFA/CASP3	47
GO:0036293	BP	GO:0036293	response to decreased oxygen levels	47/196	315/18870	5.19228966443732e-41	3.82567902475742e-38	2.46934365304503e-38	ATM/HSF1/HMOX1/TGFB2/STC2/TBL2/ACAA2/ADAM8/AQP1/BAD/BCL2/BRIP1/CBS/CCNA2/CITED2/CPEB1/DDR2/DNMT3A/EDN1/EGLN3/GATA6/GNGT1/HIF1A/HILPDA/HYOU1/IRAK1/MDM2/MGARP/MTOR/NDNF/NOTCH1/P4HB/PDK1/PDK3/PGK1/PHB2/PTGIS/PTGS2/RGCC/RORA/SFRP1/SLC29A1/SUV39H1/SUV39H2/TWIST1/VEGFA/CASP3	47
GO:0070482	BP	GO:0070482	response to oxygen levels	48/196	343/18870	1.55025881908168e-40	9.51858914916152e-38	6.14392047772898e-38	ATM/HSF1/HMOX1/TGFB2/STC2/TBL2/ACAA2/ADAM8/AQP1/BAD/BCL2/BRIP1/CBS/CCNA2/CITED2/CPEB1/DDR2/DNMT3A/EDN1/EGLN3/GATA6/GNGT1/HIF1A/HILPDA/HYOU1/IRAK1/MDM2/MGARP/MTOR/NDNF/NOTCH1/P4HB/PDK1/PDK3/PGK1/PHB2/PTGIS/PTGS2/RGCC/RORA/SFRP1/SLC29A1/SUV39H1/SUV39H2/TWIST1/VEGFA/CASP3/POLB	48
GO:0006986	BP	GO:0006986	response to unfolded protein	28/196	137/18870	1.72483031676603e-28	9.07753555280864e-26	5.8592356174052e-26	DNAJB1/HSF1/HSP90AA1/HSP90AB1/HSPA1L/HSPA2/HSPA4/HSPA8/HSPB1/HSPB2/HSPH1/CCND1/CREB3L2/CREB3L4/CTH/DERL1/DERL3/DNAJC10/EIF2AK2/EIF2AK3/HSPA5/SERP1/SERP2/STC2/TBL2/TMED2/TMTC4/VAPB	28
GO:0035966	BP	GO:0035966	response to topologically incorrect protein	28/196	159/18870	1.42738983633612e-26	6.57313019632782e-24	4.24272847405696e-24	DNAJB1/HSF1/HSP90AA1/HSP90AB1/HSPA1L/HSPA2/HSPA4/HSPA8/HSPB1/HSPB2/HSPH1/CCND1/CREB3L2/CREB3L4/CTH/DERL1/DERL3/DNAJC10/EIF2AK2/EIF2AK3/HSPA5/SERP1/SERP2/STC2/TBL2/TMED2/TMTC4/VAPB	28
GO:0009314	BP	GO:0009314	response to radiation	39/196	428/18870	1.117520182139e-25	4.57438261222232e-23	2.95260595491463e-23	ATM/ATR/CCAR2/HSF1/TXN/CCND1/AQP1/BCL2/DNMT3A/GNGT1/HIF1A/MDM2/SFRP1/BARD1/BLM/BRAT1/BRCA1/CASP3/CUL4A/DDB1/DTL/FANCG/HUS1/INIP/NIPBL/PARP1/POLB/POLK/PRKDC/RAD1/RAD51/RAD51AP1/RFWD3/SPRTN/TLK2/TOPBP1/XRCC5/YY1/ZRANB3	39
GO:0006260	BP	GO:0006260	DNA replication	32/196	278/18870	2.80883616136568e-24	1.03477524184712e-21	6.67911672476323e-22	ATR/DNAJC2/RPA1/CCNA2/ENDOG/BARD1/BLM/BRCA1/CHEK1/DDX11/DTL/FAM111A/KIN/MCM10/MCM7/PARP1/POLB/POLE3/POLK/POLQ/RAD50/RAD51/RBBP6/RFWD3/SAMHD1/SLFN11/SMARCAL1/TIMELESS/TOPBP1/TRAIP/YY1/ZRANB3	32
GO:0010212	BP	GO:0010212	response to ionizing radiation	25/196	138/18870	3.93110313838782e-24	1.31656217834734e-21	8.4979540570508e-22	ATM/ATR/HSF1/BCL2/DNMT3A/MDM2/SFRP1/BARD1/BLM/BRAT1/BRCA1/CASP3/HUS1/INIP/NIPBL/PARP1/POLB/PRKDC/RAD1/RAD51/RAD51AP1/RFWD3/TLK2/TOPBP1/XRCC5	25
GO:0031570	BP	GO:0031570	DNA integrity checkpoint signaling	24/196	135/18870	5.37275107506534e-23	1.64943458004506e-20	1.06465304198005e-20	ATM/ATR/CCAR2/CCND1/BRIP1/E2F1/MDM2/BARD1/BLM/BRCA1/CASP2/CHEK1/CUL4A/DTL/DTX3L/FBXO31/HUS1/PRKDC/RAD1/RAD51/RFWD3/TIMELESS/TOPBP1/WDR76	24
GO:0000077	BP	GO:0000077	DNA damage checkpoint signaling	23/196	126/18870	2.35793722202768e-22	6.68203132765382e-20	4.3130203923567e-20	ATM/ATR/CCAR2/CCND1/BRIP1/E2F1/MDM2/BARD1/BLM/BRCA1/CASP2/CHEK1/CUL4A/DTL/DTX3L/FBXO31/HUS1/PRKDC/RAD1/RAD51/RFWD3/TOPBP1/WDR76	23
GO:0006302	BP	GO:0006302	double-strand break repair	31/196	307/18870	8.15540888614437e-22	2.14603759546828e-19	1.38519313336843e-19	ATM/ATR/HSF1/RPA1/BRIP1/TWIST1/BLM/BRCA1/CHEK1/DDX11/DTX3L/HUS1/INIP/MCM7/MMS19/NIPBL/PARP1/POLB/POLQ/PRKDC/RAD50/RAD51/RAD51AP1/RFWD3/SAMHD1/SMARCAL1/SMC6/TIMELESS/UBQLN4/XRCC5/YY1	31
GO:0000075	BP	GO:0000075	cell cycle checkpoint signaling	26/196	192/18870	1.10062297182876e-21	2.70313001881144e-19	1.74477704797275e-19	ATM/ATR/CCAR2/CCND1/BRIP1/E2F1/MDM2/BARD1/BLM/BRCA1/CASP2/CHEK1/CUL4A/DTL/DTX3L/FBXO31/HUS1/INIP/PRKDC/RAD1/RAD50/RAD51/RFWD3/TIMELESS/TOPBP1/WDR76	26
GO:0006261	BP	GO:0006261	DNA-templated DNA replication	24/196	161/18870	4.23630126555166e-21	9.7540836639327e-19	6.29592405189553e-19	ATR/RPA1/ENDOG/BARD1/BLM/BRCA1/DDX11/FAM111A/MCM10/MCM7/PARP1/POLB/POLE3/POLQ/RAD50/RAD51/RFWD3/SAMHD1/SLFN11/SMARCAL1/TIMELESS/TOPBP1/TRAIP/ZRANB3	24
GO:1901988	BP	GO:1901988	negative regulation of cell cycle phase transition	29/196	277/18870	6.83780604174185e-21	1.48179279163394e-18	9.56446058717947e-19	ATM/ATR/CCAR2/CCND1/BCL2/BRIP1/E2F1/MDM2/RGCC/BARD1/BLM/BRCA1/CASP2/CHEK1/CUL4A/DTL/DTX3L/FBXO31/HUS1/INIP/PRKDC/RAD1/RAD50/RAD51/RFWD3/SLFN11/TIMELESS/TOPBP1/WDR76	29
GO:0006310	BP	GO:0006310	DNA recombination	31/196	340/18870	1.7003078659981e-20	3.47996343240944e-18	2.24619618087117e-18	ATM/RPA1/BRIP1/ENDOG/BARD1/BLM/BRCA1/CHEK1/HUS1/INIP/KIN/MCM7/MMS19/NIPBL/PARP1/POLB/POLQ/PRKDC/RAD50/RAD51/RAD51AP1/RFWD3/SAMHD1/SMC6/TIMELESS/TOP2A/TOPBP1/UBQLN4/XRCC5/YY1/ZRANB3	31
GO:1901987	BP	GO:1901987	regulation of cell cycle phase transition	34/196	456/18870	1.22275992494638e-19	2.3708671386855e-17	1.53031283681655e-17	ATM/ATR/CCAR2/HSPA2/CCND1/BCL2/BRIP1/DDR2/E2F1/MDM2/PHB2/RGCC/BARD1/BLM/BRCA1/BRD4/CASP2/CHEK1/CUL4A/DDB1/DTL/DTX3L/FBXO31/HUS1/INIP/PRKDC/RAD1/RAD50/RAD51/RFWD3/SLFN11/TIMELESS/TOPBP1/WDR76	34
GO:0042770	BP	GO:0042770	signal transduction in response to DNA damage	24/196	189/18870	2.05125174468313e-19	3.77840571370633e-17	2.4388303638101e-17	ATM/ATR/CCAR2/CCND1/BRIP1/E2F1/MDM2/TWIST1/BARD1/BLM/BRCA1/CASP2/CHEK1/CUL4A/DTL/DTX3L/FBXO31/HUS1/PRKDC/RAD1/RAD51/RFWD3/TOPBP1/WDR76	24
GO:0045005	BP	GO:0045005	DNA-templated DNA replication maintenance of fidelity	16/196	56/18870	2.85801367466103e-19	5.01377256069106e-17	3.23621698799963e-17	ATR/BARD1/BLM/BRCA1/DDX11/FAM111A/PARP1/RAD50/RAD51/RFWD3/SAMHD1/SLFN11/SMARCAL1/TIMELESS/TRAIP/ZRANB3	16
GO:0045786	BP	GO:0045786	negative regulation of cell cycle	32/196	407/18870	3.36629454308446e-19	5.63701322578324e-17	3.6384973075731e-17	ATM/ATR/CCAR2/CCND1/BCL2/BRIP1/E2F1/MDM2/PTGS2/RGCC/SUV39H1/BARD1/BLM/BRCA1/CASP2/CASP3/CHEK1/CUL4A/DTL/DTX3L/FBXO31/HUS1/INIP/PRKDC/RAD1/RAD50/RAD51/RFWD3/SLFN11/TIMELESS/TOPBP1/WDR76	32
GO:0010948	BP	GO:0010948	negative regulation of cell cycle process	29/196	320/18870	3.81328002918342e-19	6.10787983804857e-17	3.94242543978276e-17	ATM/ATR/CCAR2/CCND1/BCL2/BRIP1/E2F1/MDM2/RGCC/BARD1/BLM/BRCA1/CASP2/CHEK1/CUL4A/DTL/DTX3L/FBXO31/HUS1/INIP/PRKDC/RAD1/RAD50/RAD51/RFWD3/SLFN11/TIMELESS/TOPBP1/WDR76	29
GO:0071214	BP	GO:0071214	cellular response to abiotic stimulus	28/196	334/18870	1.2869208773339e-17	1.89640660483923e-15	1.2240649523778e-15	ATM/ATR/HSF1/GCLC/AQP1/BAD/MDM2/MTOR/PTGS2/SFRP1/BARD1/BLM/BRCA1/CASP2/CASP3/CHEK1/CUL4A/DDB1/HUS1/NIPBL/PARP1/POLK/RAD1/RAD51/RAD51AP1/TLK2/XRCC5/YY1	28
GO:0104004	BP	GO:0104004	cellular response to environmental stimulus	28/196	334/18870	1.2869208773339e-17	1.89640660483923e-15	1.2240649523778e-15	ATM/ATR/HSF1/GCLC/AQP1/BAD/MDM2/MTOR/PTGS2/SFRP1/BARD1/BLM/BRCA1/CASP2/CASP3/CHEK1/CUL4A/DDB1/HUS1/NIPBL/PARP1/POLK/RAD1/RAD51/RAD51AP1/TLK2/XRCC5/YY1	28
GO:0031297	BP	GO:0031297	replication fork processing	14/196	49/18870	5.22793668583764e-17	7.4075841348561e-15	4.78133966530657e-15	ATR/BARD1/BLM/BRCA1/DDX11/FAM111A/PARP1/RAD50/RAD51/RFWD3/SAMHD1/SMARCAL1/TRAIP/ZRANB3	14
GO:0000725	BP	GO:0000725	recombinational repair	21/196	179/18870	2.12632980147679e-16	2.90125888468166e-14	1.87266238656377e-14	ATM/RPA1/BLM/BRCA1/CHEK1/HUS1/INIP/MCM7/MMS19/NIPBL/PARP1/POLQ/RAD51/RAD51AP1/RFWD3/SAMHD1/SMC6/TIMELESS/UBQLN4/XRCC5/YY1	21
GO:0071478	BP	GO:0071478	cellular response to radiation	21/196	181/18870	2.6748186742581e-16	3.51929714141673e-14	2.27158473125904e-14	ATM/ATR/HSF1/AQP1/MDM2/SFRP1/BARD1/BLM/BRCA1/CUL4A/DDB1/HUS1/NIPBL/PARP1/POLK/RAD1/RAD51/RAD51AP1/TLK2/XRCC5/YY1	21
GO:0071479	BP	GO:0071479	cellular response to ionizing radiation	15/196	70/18870	4.5005814063514e-16	5.71729031068915e-14	3.69031339272153e-14	ATM/ATR/HSF1/MDM2/SFRP1/BARD1/BLM/BRCA1/HUS1/NIPBL/RAD1/RAD51/RAD51AP1/TLK2/XRCC5	15
GO:0009408	BP	GO:0009408	response to heat	17/196	103/18870	4.97559639674717e-16	6.11003237520553e-14	3.94381482815855e-14	ATM/ATR/DNAJB1/DNAJC2/GSK3B/HSF1/HSP90AA1/HSP90AB1/HSPA2/HSPB1/HSPB2/GCLC/HMOX1/IRAK1/MTOR/PTGS2/LYN	17
GO:0034620	BP	GO:0034620	cellular response to unfolded protein	16/196	89/18870	8.98933789773261e-16	1.01899260792998e-13	6.57724527491233e-14	HSF1/CCND1/CTH/DERL1/DERL3/DNAJC10/EIF2AK2/EIF2AK3/HSPA5/SERP1/SERP2/STC2/TBL2/TMED2/TMTC4/VAPB	16
GO:0006913	BP	GO:0006913	nucleocytoplasmic transport	26/196	330/18870	9.12778394725549e-16	1.01899260792998e-13	6.57724527491233e-14	GSK3B/HSP90AA1/HSPA9/NDC1/NUP107/NUP153/NUP155/NUP205/NUP210/NUP35/NUP37/NUP62/NUP88/NUP93/NUP98/RAE1/RANBP2/SEC13/TXN/MDM2/NOTCH1/PHB2/PTGS2/BARD1/SIRT7/UBR5	26
GO:0051169	BP	GO:0051169	nuclear transport	26/196	330/18870	9.12778394725549e-16	1.01899260792998e-13	6.57724527491233e-14	GSK3B/HSP90AA1/HSPA9/NDC1/NUP107/NUP153/NUP155/NUP205/NUP210/NUP35/NUP37/NUP62/NUP88/NUP93/NUP98/RAE1/RANBP2/SEC13/TXN/MDM2/NOTCH1/PHB2/PTGS2/BARD1/SIRT7/UBR5	26
GO:0030968	BP	GO:0030968	endoplasmic reticulum unfolded protein response	15/196	75/18870	1.35936324386312e-15	1.47291005599757e-13	9.50712559717275e-14	CCND1/CTH/DERL1/DERL3/DNAJC10/EIF2AK2/EIF2AK3/HSPA5/SERP1/SERP2/STC2/TBL2/TMED2/TMTC4/VAPB	15
GO:0000724	BP	GO:0000724	double-strand break repair via homologous recombination	20/196	175/18870	1.90670924387657e-15	2.00694767269751e-13	1.2954153930578e-13	ATM/RPA1/BLM/BRCA1/CHEK1/HUS1/INIP/MCM7/MMS19/NIPBL/PARP1/POLQ/RAD51/RAD51AP1/RFWD3/SAMHD1/SMC6/TIMELESS/UBQLN4/YY1	20
GO:0097193	BP	GO:0097193	intrinsic apoptotic signaling pathway	25/196	319/18870	3.84110474233658e-15	3.93073051965777e-13	2.53715076401706e-13	ATM/BAG5/CCAR2/HSPB1/DNAJC10/EIF2AK3/BAD/BCL2/E2F1/HIF1A/HYOU1/MDM2/P4HB/PDK1/PTGS2/BRCA1/CASP2/CASP3/CUL4A/DYRK2/PARP1/POLB/PRKDC/RPS3/TOPORS	25
GO:1901990	BP	GO:1901990	regulation of mitotic cell cycle phase transition	26/196	355/18870	5.25736392132101e-15	5.23462937463422e-13	3.3787724319386e-13	ATM/HSPA2/CCND1/BCL2/DDR2/E2F1/MDM2/PHB2/RGCC/BARD1/BLM/BRCA1/BRD4/CASP2/CHEK1/CUL4A/DDB1/DTL/FBXO31/HUS1/INIP/PRKDC/RAD50/RFWD3/SLFN11/TOPBP1	26
GO:0044772	BP	GO:0044772	mitotic cell cycle phase transition	29/196	470/18870	1.09375792636416e-14	1.06036952650673e-12	6.84431899073863e-13	ATM/HSPA2/CCND1/BCL2/CCNA2/DDR2/E2F1/MDM2/PHB2/RGCC/BARD1/BLM/BRCA1/BRD4/CASP2/CHEK1/CUL4A/DDB1/DTL/FBXO31/HUS1/INIP/MASTL/PRKDC/RAD50/RFWD3/SIRT7/SLFN11/TOPBP1	29
GO:0034504	BP	GO:0034504	protein localization to nucleus	24/196	310/18870	1.85724124437796e-14	1.75437865238164e-12	1.13239081539806e-12	GSK3B/HSP90AA1/NUP107/NUP153/NUP155/NUP35/NUP62/NUP88/NUP93/NUP98/RANBP2/SEC13/TXN/EIF2AK3/MDM2/MTOR/NOTCH1/PHB2/PTGS2/BARD1/DTX3L/PARP1/TOPORS/UBR5	24
GO:0035967	BP	GO:0035967	cellular response to topologically incorrect protein	16/196	109/18870	2.53582290196255e-14	2.33549289270751e-12	1.50747998303511e-12	HSF1/CCND1/CTH/DERL1/DERL3/DNAJC10/EIF2AK2/EIF2AK3/HSPA5/SERP1/SERP2/STC2/TBL2/TMED2/TMTC4/VAPB	16
GO:0051236	BP	GO:0051236	establishment of RNA localization	18/196	161/18870	7.57983070446882e-14	6.81075519884467e-12	4.396107204466e-12	ATM/ATR/HSF1/NDC1/NUP107/NUP153/NUP155/NUP205/NUP210/NUP35/NUP37/NUP62/NUP88/NUP93/NUP98/RAE1/RANBP2/SEC13	18
GO:0042026	BP	GO:0042026	protein refolding	10/196	27/18870	8.39828149278939e-14	7.36649262367526e-12	4.75481651433866e-12	BAG5/HSP90AA1/HSPA14/HSPA1L/HSPA2/HSPA8/HSPA9/HSPB1/HSPB2/HSPA5	10
GO:0034605	BP	GO:0034605	cellular response to heat	13/196	66/18870	1.38599064810836e-13	1.18743942968167e-11	7.66451131964939e-12	ATM/ATR/DNAJB1/DNAJC2/GSK3B/HSF1/HSP90AA1/HSP90AB1/HMOX1/IRAK1/MTOR/PTGS2/LYN	13
GO:0006457	BP	GO:0006457	protein folding	20/196	223/18870	2.02877806059617e-13	1.67801677028346e-11	1.083101858412e-11	BAG5/DNAJB1/DNAJC2/FKBP4/HSP90AA1/HSP90AB1/HSPA14/HSPA1L/HSPA2/HSPA4/HSPA8/HSPA9/HSPB1/HSPB2/HSPH1/RANBP2/DNAJC10/HSPA5/HYOU1/P4HB	20
GO:1901991	BP	GO:1901991	negative regulation of mitotic cell cycle phase transition	19/196	196/18870	2.0496947519749e-13	1.67801677028346e-11	1.083101858412e-11	ATM/CCND1/BCL2/MDM2/RGCC/BARD1/BLM/BRCA1/CASP2/CHEK1/DTL/FBXO31/HUS1/INIP/PRKDC/RAD50/RFWD3/SLFN11/TOPBP1	19
GO:0009266	BP	GO:0009266	response to temperature stimulus	18/196	171/18870	2.17542988869507e-13	1.74223558912014e-11	1.12455288754283e-11	ATM/ATR/DNAJB1/DNAJC2/GSK3B/HSF1/HSP90AA1/HSP90AB1/HSPA2/HSPB1/HSPB2/GCLC/HMOX1/EIF2AK3/IRAK1/MTOR/PTGS2/LYN	18
GO:0006403	BP	GO:0006403	RNA localization	19/196	197/18870	2.24815409915395e-13	1.76217014920918e-11	1.13741995744429e-11	ATM/ATR/HSF1/NDC1/NUP107/NUP153/NUP155/NUP205/NUP210/NUP35/NUP37/NUP62/NUP88/NUP93/NUP98/RAE1/RANBP2/SEC13/YY1	19
GO:0051028	BP	GO:0051028	mRNA transport	16/196	127/18870	2.9503294656464e-13	2.26437786488361e-11	1.46157768923141e-11	HSF1/NDC1/NUP107/NUP153/NUP155/NUP205/NUP210/NUP35/NUP37/NUP62/NUP88/NUP93/NUP98/RAE1/RANBP2/SEC13	16
GO:0006282	BP	GO:0006282	regulation of DNA repair	19/196	215/18870	1.08769250110986e-12	8.17767178385455e-11	5.27840464018728e-11	ATR/HSF1/TWIST1/BARD1/BRCA1/CHEK1/CUL4A/DDX11/MMS19/PARP1/POLQ/PRKDC/RAD51/RAD51AP1/RPS3/SIRT7/TIMELESS/UBQLN4/YY1	19
GO:0007093	BP	GO:0007093	mitotic cell cycle checkpoint signaling	16/196	142/18870	1.71284047341127e-12	1.26202086080942e-10	8.14590869354959e-11	ATM/CCND1/MDM2/BARD1/BLM/BRCA1/CASP2/CHEK1/DTL/FBXO31/HUS1/INIP/PRKDC/RAD50/RFWD3/TOPBP1	16
GO:0051053	BP	GO:0051053	negative regulation of DNA metabolic process	16/196	146/18870	2.64165870627931e-12	1.90820993606529e-10	1.23168359494014e-10	ATM/ATR/DNAJC2/HSF1/TWIST1/BLM/CHEK1/PARP1/POLQ/RAD50/RPS3/SLFN11/TIMELESS/UBQLN4/XRCC5/ZRANB3	16
GO:0044773	BP	GO:0044773	mitotic DNA damage checkpoint signaling	13/196	83/18870	3.07377927773346e-12	2.17765439599424e-10	1.40560068591091e-10	ATM/CCND1/MDM2/BLM/BRCA1/CASP2/CHEK1/DTL/FBXO31/HUS1/PRKDC/RFWD3/TOPBP1	13
GO:0009410	BP	GO:0009410	response to xenobiotic stimulus	25/196	434/18870	3.95270506060436e-12	2.74750291382386e-10	1.7734182188491e-10	ATR/HSF1/HSP90AA1/ABCC4/ALDH3A1/GCLC/GCLM/GSTA4/GSTM3/GSTP1/CCND1/BCL2/DNMT3A/E2F1/EDN1/GATA6/MDM2/PTGS2/RORA/SFRP1/SLC29A1/CASP3/LYN/MCM7/XRCC5	25
GO:0009411	BP	GO:0009411	response to UV	16/196	152/18870	4.93524323747113e-12	3.36693260867475e-10	2.17323868878115e-10	ATR/CCAR2/CCND1/AQP1/BCL2/MDM2/CASP3/CUL4A/DDB1/DTL/HUS1/PARP1/POLK/SPRTN/YY1/ZRANB3	16
GO:0034976	BP	GO:0034976	response to endoplasmic reticulum stress	20/196	266/18870	5.42171427019121e-12	3.63156279479717e-10	2.34404833231808e-10	GSK3B/CCND1/CREB3L2/CTH/DERL1/DERL3/DNAJC10/EIF2AK2/EIF2AK3/HSPA5/SERP1/SERP2/STC2/TBL2/TMED2/TMTC4/VAPB/BCL2/HYOU1/P4HB	20
GO:0044774	BP	GO:0044774	mitotic DNA integrity checkpoint signaling	13/196	87/18870	5.73478196499253e-12	3.77266727839866e-10	2.43512640205228e-10	ATM/CCND1/MDM2/BLM/BRCA1/CASP2/CHEK1/DTL/FBXO31/HUS1/PRKDC/RFWD3/TOPBP1	13
GO:0050657	BP	GO:0050657	nucleic acid transport	16/196	158/18870	8.96831673313474e-12	5.69642738704627e-10	3.67684709621622e-10	HSF1/NDC1/NUP107/NUP153/NUP155/NUP205/NUP210/NUP35/NUP37/NUP62/NUP88/NUP93/NUP98/RAE1/RANBP2/SEC13	16
GO:0050658	BP	GO:0050658	RNA transport	16/196	158/18870	8.96831673313474e-12	5.69642738704627e-10	3.67684709621622e-10	HSF1/NDC1/NUP107/NUP153/NUP155/NUP205/NUP210/NUP35/NUP37/NUP62/NUP88/NUP93/NUP98/RAE1/RANBP2/SEC13	16
GO:0045930	BP	GO:0045930	negative regulation of mitotic cell cycle	19/196	248/18870	1.36214999371904e-11	8.50535690993381e-10	5.48991406924409e-10	ATM/CCND1/BCL2/MDM2/RGCC/BARD1/BLM/BRCA1/CASP2/CHEK1/DTL/FBXO31/HUS1/INIP/PRKDC/RAD50/RFWD3/SLFN11/TOPBP1	19
GO:0000086	BP	GO:0000086	G2/M transition of mitotic cell cycle	15/196	140/18870	1.81025809598907e-11	1.11149847093729e-09	7.17433866463038e-10	ATM/HSPA2/CCND1/CCNA2/BARD1/BLM/BRCA1/BRD4/CHEK1/DTL/HUS1/INIP/MASTL/RAD50/TOPBP1	15
GO:0071897	BP	GO:0071897	DNA biosynthetic process	17/196	194/18870	2.03053133488424e-11	1.22630777667435e-09	7.91539307248231e-10	ATM/ATR/DNAJC2/HSP90AA1/HSP90AB1/RPA1/CCNA2/RGCC/CHEK1/DTL/POLB/POLE3/POLK/POLQ/RAD50/SPRTN/XRCC5	17
GO:0015931	BP	GO:0015931	nucleobase-containing compound transport	18/196	225/18870	2.34731038998491e-11	1.39475668979104e-09	9.00267261625793e-10	HSF1/NDC1/NUP107/NUP153/NUP155/NUP205/NUP210/NUP35/NUP37/NUP62/NUP88/NUP93/NUP98/RAE1/RANBP2/SEC13/ABCC4/SLC29A1	18
GO:2001233	BP	GO:2001233	regulation of apoptotic signaling pathway	23/196	398/18870	2.862775124116e-11	1.67404183448307e-09	1.08053617466634e-09	BAG5/CCAR2/GSK3B/HSPB1/GCLC/GCLM/GSTP1/HMOX1/CTH/EIF2AK3/ACAA2/BAD/BCL2/HIF1A/HYOU1/MDM2/P4HB/PTGS2/SFRP1/BRCA1/CASP2/PARP1/RPS3	23
GO:0051054	BP	GO:0051054	positive regulation of DNA metabolic process	20/196	298/18870	4.2729297904539e-11	2.45960521063002e-09	1.58759019681503e-09	ATM/ATR/HSF1/HSP90AA1/HSP90AB1/CCNA2/ENDOG/RGCC/BRCA1/DDX11/MMS19/PARP1/PRKDC/RAD50/RAD51/RAD51AP1/RPS3/TIMELESS/XRCC5/YY1	20
GO:0010389	BP	GO:0010389	regulation of G2/M transition of mitotic cell cycle	13/196	104/18870	5.87800664275257e-11	3.3314733033693e-09	2.1503509321422e-09	ATM/HSPA2/CCND1/BARD1/BLM/BRCA1/BRD4/CHEK1/DTL/HUS1/INIP/RAD50/TOPBP1	13
GO:0006999	BP	GO:0006999	nuclear pore organization	7/196	15/18870	7.02719613775568e-11	3.92245311689272e-09	2.5318079864737e-09	NDC1/NUP107/NUP153/NUP205/NUP35/NUP93/NUP98	7
GO:0044839	BP	GO:0044839	cell cycle G2/M phase transition	15/196	155/18870	7.86269368546224e-11	4.32330799063327e-09	2.7905459600093e-09	ATM/HSPA2/CCND1/CCNA2/BARD1/BLM/BRCA1/BRD4/CHEK1/DTL/HUS1/INIP/MASTL/RAD50/TOPBP1	15
GO:0000723	BP	GO:0000723	telomere maintenance	15/196	156/18870	8.62073681622412e-11	4.67041094573083e-09	3.01458892691181e-09	ATM/ATR/HSP90AA1/HSP90AB1/RPA1/BLM/HUS1/PARP1/PRKDC/RAD50/RAD51/SMARCAL1/SMC6/XRCC5/YY1	15
GO:0071496	BP	GO:0071496	cellular response to external stimulus	21/196	346/18870	8.89522101488729e-11	4.74927452447026e-09	3.0654926426591e-09	HSPA8/SEC13/GCLC/EIF2AK2/EIF2AK3/HSPA5/TBL2/AQP1/BAD/BCL2/BRIP1/CBS/MDM2/MTOR/PTGS2/SFRP1/SUV39H1/CASP2/CHEK1/LYN/TTC5	21
GO:0010332	BP	GO:0010332	response to gamma radiation	10/196	51/18870	1.02493999476274e-10	5.39411277243706e-09	3.48171345589328e-09	ATM/ATR/HSF1/BCL2/MDM2/PARP1/POLB/PRKDC/TLK2/XRCC5	10
GO:1900034	BP	GO:1900034	regulation of cellular response to heat	7/196	16/18870	1.23833493011663e-10	6.42538856697137e-09	4.14736635601701e-09	ATM/ATR/DNAJB1/DNAJC2/GSK3B/HSF1/MTOR	7
GO:0062197	BP	GO:0062197	cellular response to chemical stress	20/196	317/18870	1.29012049018972e-10	6.6011165081374e-09	4.26079267154763e-09	ATM/HSF1/HMOX1/KEAP1/PRDX1/TXN/EIF2AK3/AQP1/BAD/DDR2/EDN1/HIF1A/MDM2/MTOR/PTGS2/CASP3/FOXP1/PARP1/RPS3/XRCC5	20
GO:0006606	BP	GO:0006606	protein import into nucleus	15/196	161/18870	1.35230176696426e-10	6.82449275273471e-09	4.40497432094054e-09	HSP90AA1/NUP107/NUP153/NUP155/NUP35/NUP62/NUP88/NUP93/NUP98/RANBP2/SEC13/NOTCH1/PHB2/PTGS2/UBR5	15
GO:0044818	BP	GO:0044818	mitotic G2/M transition checkpoint	10/196	53/18870	1.53619685938711e-10	7.64776922970554e-09	4.93637084687834e-09	ATM/BARD1/BLM/BRCA1/CHEK1/DTL/HUS1/INIP/RAD50/TOPBP1	10
GO:0006979	BP	GO:0006979	response to oxidative stress	22/196	400/18870	2.04395200155594e-10	1.00398922316428e-08	6.48040360914367e-09	ATM/HSF1/GCLC/GCLM/GSTP1/HMOX1/KEAP1/PRDX1/PRDX6/TXN/STC2/AQP1/BCL2/DDR2/EDN1/HIF1A/MDM2/PTGS2/CASP3/FOXP1/PARP1/RPS3	22
GO:0051170	BP	GO:0051170	import into nucleus	15/196	166/18870	2.0879257079678e-10	1.01209451423071e-08	6.53272046301836e-09	HSP90AA1/NUP107/NUP153/NUP155/NUP35/NUP62/NUP88/NUP93/NUP98/RANBP2/SEC13/NOTCH1/PHB2/PTGS2/UBR5	15
GO:0051292	BP	GO:0051292	nuclear pore complex assembly	6/196	10/18870	2.35970646303916e-10	1.12020057381041e-08	7.23050773254961e-09	NDC1/NUP107/NUP153/NUP205/NUP93/NUP98	6
GO:1902749	BP	GO:1902749	regulation of cell cycle G2/M phase transition	13/196	116/18870	2.37176017256275e-10	1.12020057381041e-08	7.23050773254961e-09	ATM/HSPA2/CCND1/BARD1/BLM/BRCA1/BRD4/CHEK1/DTL/HUS1/INIP/RAD50/TOPBP1	13
GO:0051168	BP	GO:0051168	nuclear export	15/196	168/18870	2.4736607700473e-10	1.15354003504484e-08	7.44570243775728e-09	GSK3B/HSPA9/NUP107/NUP153/NUP155/NUP62/NUP88/NUP93/NUP98/RAE1/RANBP2/TXN/MDM2/BARD1/SIRT7	15
GO:0048511	BP	GO:0048511	rhythmic process	19/196	296/18870	2.86490458816065e-10	1.31928856284798e-08	8.51555192717752e-09	CCAR2/GSK3B/TGFB2/MTOR/NOTCH1/RORA/SUV39H1/SUV39H2/TWIST1/CASP2/CASP3/CBX3/CUL4A/DDB1/DTL/PARP1/PRKDC/TIMELESS/TOP2A	19
GO:0006458	BP	GO:0006458	'de novo' protein folding	9/196	41/18870	3.07789151499082e-10	1.39987065941064e-08	9.03568152354032e-09	DNAJB1/DNAJC2/HSPA14/HSPA1L/HSPA2/HSPA8/HSPA9/HSPH1/HSPA5	9
GO:0046931	BP	GO:0046931	pore complex assembly	7/196	19/18870	5.31223334834725e-10	2.38661800674528e-08	1.54047947803805e-08	NDC1/NUP107/NUP153/NUP205/NUP93/NUP98/BAD	7
GO:0018209	BP	GO:0018209	peptidyl-serine modification	19/196	308/18870	5.60016032095757e-10	2.48566152077201e-08	1.60440864490084e-08	ATM/ATR/GSK3B/HSP90AA1/HSP90AB1/TXN/EIF2AK3/BCL2/MTOR/NDNF/PDK3/PTGS2/VEGFA/DYRK2/MASTL/PRKDC/SGK1/TLK2/VRK1	19
GO:0008630	BP	GO:0008630	intrinsic apoptotic signaling pathway in response to DNA damage	12/196	102/18870	6.71851268488109e-10	2.94654770608356e-08	1.90189475628401e-08	ATM/CCAR2/BAD/BCL2/E2F1/BRCA1/CASP2/DYRK2/POLB/PRKDC/RPS3/TOPORS	12
GO:0051085	BP	GO:0051085	chaperone cofactor-dependent protein refolding	8/196	32/18870	9.97535209746628e-10	4.32343495612539e-08	2.79062791184846e-08	DNAJB1/HSPA14/HSPA1L/HSPA2/HSPA8/HSPA9/HSPH1/HSPA5	8
GO:0032200	BP	GO:0032200	telomere organization	15/196	187/18870	1.11116835776215e-09	4.75993515115786e-08	3.07237370891639e-08	ATM/ATR/HSP90AA1/HSP90AB1/RPA1/BLM/HUS1/PARP1/PRKDC/RAD50/RAD51/SMARCAL1/SMC6/XRCC5/YY1	15
GO:2000779	BP	GO:2000779	regulation of double-strand break repair	13/196	133/18870	1.31947863570108e-09	5.58730953324456e-08	3.60641529104505e-08	ATR/HSF1/TWIST1/CHEK1/DDX11/MMS19/PARP1/POLQ/PRKDC/RAD51/RAD51AP1/TIMELESS/UBQLN4	13
GO:0010972	BP	GO:0010972	negative regulation of G2/M transition of mitotic cell cycle	10/196	67/18870	1.72265202907859e-09	7.21164781264263e-08	4.65486953790494e-08	ATM/BARD1/BLM/BRCA1/CHEK1/DTL/HUS1/INIP/RAD50/TOPBP1	10
GO:0018105	BP	GO:0018105	peptidyl-serine phosphorylation	18/196	295/18870	1.9360051204536e-09	8.01375602668659e-08	5.17260268137751e-08	ATM/ATR/GSK3B/HSP90AA1/HSP90AB1/TXN/EIF2AK3/BCL2/MTOR/PDK3/PTGS2/VEGFA/DYRK2/MASTL/PRKDC/SGK1/TLK2/VRK1	18
GO:0045787	BP	GO:0045787	positive regulation of cell cycle	19/196	334/18870	2.16031756727375e-09	8.8428999087072e-08	5.70778641458642e-08	HSF1/HSPA2/NUP62/TGFB2/CCND1/CITED2/DDR2/EDN1/MDM2/PHB2/RGCC/BRD4/CHEK1/CUL4A/DDX11/DTL/RAD18/RAD51AP1/SMC6	19
GO:1902750	BP	GO:1902750	negative regulation of cell cycle G2/M phase transition	10/196	70/18870	2.68231089430087e-09	1.08589377303345e-07	7.00906918476075e-08	ATM/BARD1/BLM/BRCA1/CHEK1/DTL/HUS1/INIP/RAD50/TOPBP1	10
GO:2000001	BP	GO:2000001	regulation of DNA damage checkpoint	7/196	24/18870	3.4918901471406e-09	1.3794621215869e-07	8.90395146198303e-08	CCAR2/BARD1/BRCA1/CUL4A/RAD51/RFWD3/WDR76	7
GO:0051084	BP	GO:0051084	'de novo' post-translational protein folding	8/196	37/18870	3.50242997565636e-09	1.3794621215869e-07	8.90395146198303e-08	DNAJB1/HSPA14/HSPA1L/HSPA2/HSPA8/HSPA9/HSPH1/HSPA5	8
GO:0006997	BP	GO:0006997	nucleus organization	13/196	144/18870	3.5198002016604e-09	1.3794621215869e-07	8.90395146198303e-08	NDC1/NUP107/NUP153/NUP155/NUP205/NUP35/NUP93/NUP98/SUV39H1/CHEK1/DDX11/PSME4/VRK1	13
GO:0000302	BP	GO:0000302	response to reactive oxygen species	15/196	205/18870	3.94630952899107e-09	1.53033729524243e-07	9.87779858835549e-08	ATM/HSF1/GSTP1/HMOX1/PRDX1/TXN/AQP1/BCL2/DDR2/EDN1/HIF1A/MDM2/CASP3/FOXP1/RPS3	15
GO:0061077	BP	GO:0061077	chaperone-mediated protein folding	10/196	75/18870	5.35847231533519e-09	2.04796185192451e-07	1.32188862892093e-07	DNAJB1/FKBP4/HSPA14/HSPA1L/HSPA2/HSPA8/HSPA9/HSPB1/HSPH1/HSPA5	10
GO:2001234	BP	GO:2001234	negative regulation of apoptotic signaling pathway	16/196	243/18870	5.39229912151677e-09	2.04796185192451e-07	1.32188862892093e-07	BAG5/CCAR2/GSK3B/HSPB1/GCLC/GCLM/GSTP1/HMOX1/CTH/ACAA2/BCL2/HIF1A/HYOU1/MDM2/PTGS2/BRCA1	16
GO:0009416	BP	GO:0009416	response to light stimulus	18/196	318/18870	6.31578802580429e-09	2.3742207231697e-07	1.53247745975208e-07	ATR/CCAR2/CCND1/AQP1/BCL2/GNGT1/HIF1A/MDM2/CASP3/CUL4A/DDB1/DTL/HUS1/PARP1/POLK/SPRTN/YY1/ZRANB3	18
GO:0048863	BP	GO:0048863	stem cell differentiation	16/196	246/18870	6.42640294952144e-09	2.39140085515525e-07	1.543566641464e-07	GSK3B/HSPA9/TGFB2/EIF2AK2/BCL2/CITED2/EDN1/GATA6/HIF1A/NOTCH1/SFRP1/TWIST1/CHD2/PRKDC/RBM24/XRCC5	16
GO:0072594	BP	GO:0072594	establishment of protein localization to organelle	21/196	459/18870	1.41951688210055e-08	5.22950019365841e-07	3.3754617228054e-07	HSP90AA1/HSPA1L/HSPA4/HSPA8/NUP107/NUP153/NUP155/NUP35/NUP62/NUP88/NUP93/NUP98/RANBP2/SEC13/HSPA5/MGARP/NOTCH1/PHB2/PTGS2/NIPBL/UBR5	21
GO:0031571	BP	GO:0031571	mitotic G1 DNA damage checkpoint signaling	7/196	29/18870	1.50698496106492e-08	5.44287509466976e-07	3.51318785040831e-07	ATM/CCND1/MDM2/CASP2/FBXO31/PRKDC/RFWD3	7
GO:0044819	BP	GO:0044819	mitotic G1/S transition checkpoint signaling	7/196	29/18870	1.50698496106492e-08	5.44287509466976e-07	3.51318785040831e-07	ATM/CCND1/MDM2/CASP2/FBXO31/PRKDC/RFWD3	7
GO:0032392	BP	GO:0032392	DNA geometric change	10/196	85/18870	1.84893669731205e-08	6.61309009019183e-07	4.2685212051384e-07	BRIP1/BLM/DDX11/MCM7/POLQ/RAD50/RAD51/TOP2A/XRCC5/ZRANB3	10
GO:0071371	BP	GO:0071371	cellular response to gonadotropin stimulus	6/196	18/18870	1.94632812491208e-08	6.89449308863086e-07	4.45015711961172e-07	GCLC/GCLM/CCNA2/EDN1/GATA6/NOTCH1	6
GO:0035825	BP	GO:0035825	homologous recombination	9/196	68/18870	3.40053286356882e-08	1.19310124470358e-06	7.70105637975135e-07	ATM/BRIP1/BARD1/BRCA1/RAD50/RAD51/RAD51AP1/TOP2A/TOPBP1	9
GO:0051402	BP	GO:0051402	neuron apoptotic process	16/196	278/18870	3.6078135648765e-08	1.25388539367972e-06	8.09339706361074e-07	ATM/GCLC/GCLM/TGFB2/CCND1/TMTC4/ADAM8/BCL2/EGLN3/HIF1A/HYOU1/NDNF/CASP2/CASP3/PARP1/POLB	16
GO:0044843	BP	GO:0044843	cell cycle G1/S phase transition	16/196	279/18870	3.79278632935621e-08	1.30585278853722e-06	8.42882864536711e-07	ATM/CCND1/BCL2/CCNA2/DDR2/E2F1/MDM2/PHB2/RGCC/BRD4/CASP2/CUL4A/FBXO31/PRKDC/RFWD3/SLFN11	16
GO:1903320	BP	GO:1903320	regulation of protein modification by small protein conjugation or removal	15/196	243/18870	3.89810031523637e-08	1.32968532975285e-06	8.58265946600288e-07	BAG5/GSK3B/HSP90AA1/HSP90AB1/GCLC/DERL1/HSPA5/HIF1A/BRCA1/DCUN1D5/DTX3L/RPS3/SIRT7/SPRTN/TOPORS	15
GO:0071103	BP	GO:0071103	DNA conformation change	10/196	92/18870	4.00089819052225e-08	1.35223017742055e-06	8.72817866961832e-07	BRIP1/BLM/DDX11/MCM7/POLQ/RAD50/RAD51/TOP2A/XRCC5/ZRANB3	10
GO:1902806	BP	GO:1902806	regulation of cell cycle G1/S phase transition	14/196	209/18870	4.05477334496143e-08	1.35798045480344e-06	8.7652947237013e-07	ATM/CCND1/BCL2/DDR2/E2F1/MDM2/PHB2/RGCC/CASP2/CUL4A/FBXO31/PRKDC/RFWD3/SLFN11	14
GO:1901873	BP	GO:1901873	regulation of post-translational protein modification	16/196	284/18870	4.85431344109157e-08	1.61110727180012e-06	1.03991408851834e-06	BAG5/GSK3B/HSP90AA1/HSP90AB1/GCLC/DERL1/HSPA5/HIF1A/SUV39H1/BRCA1/DCUN1D5/DTX3L/RPS3/SIRT7/SPRTN/TOPORS	16
GO:1903046	BP	GO:1903046	meiotic cell cycle process	14/196	214/18870	5.45331802458126e-08	1.79375210737119e-06	1.15780502044446e-06	ATM/HSPA2/NDC1/BRIP1/EDN1/DDB1/HUS1/MASTL/RAD1/RAD50/RAD51/RAD51AP1/SIRT7/TOP2A	14
GO:2000045	BP	GO:2000045	regulation of G1/S transition of mitotic cell cycle	13/196	183/18870	6.2990649137018e-08	2.03585277746378e-06	1.31407263966246e-06	ATM/CCND1/BCL2/DDR2/E2F1/MDM2/RGCC/CASP2/CUL4A/FBXO31/PRKDC/RFWD3/SLFN11	13
GO:0000082	BP	GO:0000082	G1/S transition of mitotic cell cycle	15/196	252/18870	6.29987015827553e-08	2.03585277746378e-06	1.31407263966246e-06	ATM/CCND1/BCL2/CCNA2/DDR2/E2F1/MDM2/RGCC/BRD4/CASP2/CUL4A/FBXO31/PRKDC/RFWD3/SLFN11	15
GO:0048545	BP	GO:0048545	response to steroid hormone	17/196	330/18870	6.71009271830616e-08	2.1495636151513e-06	1.38746905726807e-06	FKBP4/HSPA8/TGFB2/AQP1/BCL2/EDN1/MDM2/MGARP/PHB2/PTGS2/SFRP1/BRCA1/CASP3/FOXP1/PARP1/SGK1/UBR5	17
GO:0060218	BP	GO:0060218	hematopoietic stem cell differentiation	7/196	36/18870	7.57927259059067e-08	2.40707243308069e-06	1.55368210364286e-06	HSPA9/EIF2AK2/BCL2/SFRP1/CHD2/PRKDC/XRCC5	7
GO:2001242	BP	GO:2001242	regulation of intrinsic apoptotic signaling pathway	13/196	190/18870	9.79134501954908e-08	3.08301838051443e-06	1.98998186227273e-06	BAG5/CCAR2/HSPB1/EIF2AK3/BAD/BCL2/HIF1A/HYOU1/MDM2/P4HB/PTGS2/PARP1/RPS3	13
GO:0090068	BP	GO:0090068	positive regulation of cell cycle process	15/196	262/18870	1.04875431585905e-07	3.27424652510572e-06	2.11341302366244e-06	HSPA2/NUP62/CCND1/DDR2/EDN1/MDM2/PHB2/RGCC/BRD4/CUL4A/DDX11/DTL/RAD18/RAD51AP1/SMC6	15
GO:0032508	BP	GO:0032508	DNA duplex unwinding	9/196	79/18870	1.28723071676885e-07	3.98500668956003e-06	2.57218415672784e-06	BRIP1/BLM/DDX11/MCM7/POLQ/RAD50/RAD51/TOP2A/XRCC5	9
GO:0002244	BP	GO:0002244	hematopoietic progenitor cell differentiation	11/196	133/18870	1.43587636561204e-07	4.40814044242896e-06	2.8453023771207e-06	HSPA9/EIF2AK2/BCL2/CITED2/NOTCH1/SFRP1/CHD2/LYN/PRKDC/TOP2A/XRCC5	11
GO:0043523	BP	GO:0043523	regulation of neuron apoptotic process	14/196	232/18870	1.48538322356755e-07	4.52243950051475e-06	2.91907847067342e-06	ATM/GCLC/GCLM/TGFB2/CCND1/ADAM8/BCL2/EGLN3/HIF1A/HYOU1/NDNF/CASP2/CASP3/PARP1	14
GO:0003151	BP	GO:0003151	outflow tract morphogenesis	9/196	81/18870	1.60280836135952e-07	4.80060650670608e-06	3.09862566393767e-06	TGFB2/CITED2/EDN1/GATA6/HIF1A/NOTCH1/TWIST1/VEGFA/NIPBL	9
GO:0010833	BP	GO:0010833	telomere maintenance via telomere lengthening	9/196	81/18870	1.60280836135952e-07	4.80060650670608e-06	3.09862566393767e-06	ATM/ATR/HSP90AA1/HSP90AB1/RPA1/PARP1/RAD50/RAD51/XRCC5	9
GO:0031396	BP	GO:0031396	regulation of protein ubiquitination	13/196	200/18870	1.78015351571447e-07	5.28877867088074e-06	3.41372393208743e-06	BAG5/GSK3B/HSP90AA1/HSP90AB1/GCLC/DERL1/HSPA5/BRCA1/DTX3L/RPS3/SIRT7/SPRTN/TOPORS	13
GO:0000018	BP	GO:0000018	regulation of DNA recombination	11/196	136/18870	1.80350948092912e-07	5.31530314219431e-06	3.43084456203696e-06	BLM/CHEK1/MMS19/PARP1/POLQ/RAD50/RAD51/RAD51AP1/TIMELESS/UBQLN4/ZRANB3	11
GO:0031667	BP	GO:0031667	response to nutrient levels	20/196	495/18870	2.40376360218671e-07	7.02814691306018e-06	4.53642604623206e-06	HSF1/HSPA8/SEC13/GCLC/GCLM/EIF2AK2/EIF2AK3/HSPA5/STC2/TBL2/BCL2/BRIP1/CBS/DNMT3A/MDM2/MTOR/PTGS2/SFRP1/SUV39H1/TTC5	20
GO:0031668	BP	GO:0031668	cellular response to extracellular stimulus	15/196	281/18870	2.59532860551346e-07	7.49391936538524e-06	4.83706607417717e-06	HSPA8/SEC13/EIF2AK2/EIF2AK3/HSPA5/TBL2/BCL2/BRIP1/CBS/MDM2/MTOR/SFRP1/SUV39H1/LYN/TTC5	15
GO:0001101	BP	GO:0001101	response to acid chemical	11/196	141/18870	2.60375048525872e-07	7.49391936538524e-06	4.83706607417717e-06	HSF1/GCLC/GCLM/BCL2/CPEB1/DNMT3A/EDN1/MTOR/VEGFA/CASP3/LYN	11
GO:2000134	BP	GO:2000134	negative regulation of G1/S transition of mitotic cell cycle	9/196	86/18870	2.70181945027975e-07	7.71589368591519e-06	4.98034283001383e-06	ATM/CCND1/BCL2/MDM2/CASP2/FBXO31/PRKDC/RFWD3/SLFN11	9
GO:0071480	BP	GO:0071480	cellular response to gamma radiation	6/196	27/18870	2.87101267766526e-07	8.13600823424524e-06	5.25151225817475e-06	ATM/ATR/HSF1/MDM2/TLK2/XRCC5	6
GO:0072331	BP	GO:0072331	signal transduction by p53 class mediator	12/196	175/18870	3.01133579201091e-07	8.46851989142611e-06	5.46613704632595e-06	ATM/ATR/BCL2/E2F1/MDM2/MTOR/TWIST1/CASP2/CHEK1/DYRK2/SGK1/TOPORS	12
GO:0072537	BP	GO:0072537	fibroblast activation	5/196	15/18870	3.17038900050839e-07	8.84826748323706e-06	5.71125099852349e-06	GCLC/GCLM/DDR2/MDM2/RGCC	5
GO:0043161	BP	GO:0043161	proteasome-mediated ubiquitin-dependent protein catabolic process	19/196	458/18870	3.27460416944744e-07	9.07040733852959e-06	5.85463460133103e-06	BAG5/CCAR2/GSK3B/HSP90AB1/GCLC/KEAP1/DERL1/DERL3/DNAJC10/HSPA5/MDM2/CUL4A/DDB1/DTL/FBXO31/FBXO45/TLK2/TOPORS/UBQLN4	19
GO:0051321	BP	GO:0051321	meiotic cell cycle	15/196	287/18870	3.40195861752442e-07	9.35284742310445e-06	6.03693991907908e-06	ATM/HSPA2/NDC1/RPA1/BRIP1/EDN1/DDB1/HUS1/MASTL/RAD1/RAD50/RAD51/RAD51AP1/SIRT7/TOP2A	15
GO:0007548	BP	GO:0007548	sex differentiation	15/196	288/18870	3.55650888706912e-07	9.7053175851575e-06	6.2644472326621e-06	ATM/FKBP4/NUP107/TGFB2/BCL2/BRIP1/CITED2/GATA6/NOTCH1/SFRP1/VEGFA/CASP2/CASP3/FANCG/NIPBL	15
GO:0034698	BP	GO:0034698	response to gonadotropin	6/196	28/18870	3.62256192658165e-07	9.8128809834756e-06	6.33387569051699e-06	GCLC/GCLM/CCNA2/EDN1/GATA6/NOTCH1	6
GO:1901976	BP	GO:1901976	regulation of cell cycle checkpoint	7/196	46/18870	4.45141363213131e-07	1.19700787012932e-05	7.7262722973374e-06	CCAR2/BARD1/BRCA1/CUL4A/RAD51/RFWD3/WDR76	7
GO:0010165	BP	GO:0010165	response to X-ray	6/196	29/18870	4.52826543018385e-07	1.20884998875343e-05	7.80270908221611e-06	ATM/SFRP1/BLM/CASP3/NIPBL/XRCC5	6
GO:0034599	BP	GO:0034599	cellular response to oxidative stress	14/196	255/18870	4.69971627070374e-07	1.2455938662786e-05	8.03987811853067e-06	ATM/HSF1/HMOX1/KEAP1/PRDX1/TXN/AQP1/DDR2/EDN1/HIF1A/MDM2/FOXP1/PARP1/RPS3	14
GO:0033674	BP	GO:0033674	positive regulation of kinase activity	16/196	337/18870	4.97071787143911e-07	1.30800890274155e-05	8.44274561773004e-06	HSP90AA1/HSP90AB1/TGFB2/TXN/CCND1/ADAM8/BAD/DDR2/EDN1/IRAK1/PHB2/RGCC/VEGFA/RAD50/RPS3/XRCC5	16
GO:0045814	BP	GO:0045814	negative regulation of gene expression, epigenetic	10/196	120/18870	5.00864144309331e-07	1.30864078555715e-05	8.44682420302186e-06	DNMT3A/SUV39H1/SUV39H2/BRCA1/CBX3/CHEK1/MORC2/POLE3/SIRT7/UBR5	10
GO:1902807	BP	GO:1902807	negative regulation of cell cycle G1/S phase transition	9/196	95/18870	6.37050407023271e-07	1.65274204188291e-05	1.06678789434067e-05	ATM/CCND1/BCL2/MDM2/CASP2/FBXO31/PRKDC/RFWD3/SLFN11	9
GO:0007584	BP	GO:0007584	response to nutrient	11/196	155/18870	6.74748925533914e-07	1.73795327653465e-05	1.12178880270066e-05	HSF1/GCLC/GCLM/STC2/BRIP1/CBS/DNMT3A/MDM2/MTOR/PTGS2/SFRP1	11
GO:0006275	BP	GO:0006275	regulation of DNA replication	10/196	124/18870	6.7933027095817e-07	1.73795327653465e-05	1.12178880270066e-05	ATR/CCNA2/ENDOG/BLM/MCM7/POLE3/RBBP6/SLFN11/TIMELESS/YY1	10
GO:0048608	BP	GO:0048608	reproductive structure development	15/196	305/18870	7.35975711900101e-07	1.86988587768274e-05	1.20694673915233e-05	ATM/FKBP4/NUP107/TGFB2/BCL2/BRIP1/CITED2/GATA6/NOTCH1/SFRP1/VEGFA/CASP2/CASP3/FANCG/NIPBL	15
GO:0043200	BP	GO:0043200	response to amino acid	10/196	126/18870	7.87795165680628e-07	1.98783382901879e-05	1.28307806724769e-05	HSF1/GCLC/GCLM/BCL2/CPEB1/DNMT3A/EDN1/MTOR/CASP3/LYN	10
GO:1901992	BP	GO:1901992	positive regulation of mitotic cell cycle phase transition	9/196	98/18870	8.30659515009269e-07	2.08173445802323e-05	1.34368767948868e-05	HSPA2/CCND1/DDR2/MDM2/PHB2/RGCC/BRD4/CUL4A/DTL	9
GO:0000280	BP	GO:0000280	nuclear division	18/196	441/18870	8.57647040813629e-07	2.13484574213338e-05	1.37796917866144e-05	ATM/HSPA2/NDC1/NUP62/BRIP1/EDN1/PHB2/RGCC/CHEK1/DDB1/MASTL/NIPBL/RAD1/RAD50/RAD51/RAD51AP1/SIRT7/TOP2A	18
GO:0061458	BP	GO:0061458	reproductive system development	15/196	309/18870	8.66965143893739e-07	2.14355677188224e-05	1.38359184744328e-05	ATM/FKBP4/NUP107/TGFB2/BCL2/BRIP1/CITED2/GATA6/NOTCH1/SFRP1/VEGFA/CASP2/CASP3/FANCG/NIPBL	15
GO:0010569	BP	GO:0010569	regulation of double-strand break repair via homologous recombination	8/196	73/18870	8.86075935024971e-07	2.17620249642133e-05	1.40466353489222e-05	CHEK1/MMS19/PARP1/POLQ/RAD51/RAD51AP1/TIMELESS/UBQLN4	8
GO:0140013	BP	GO:0140013	meiotic nuclear division	12/196	194/18870	9.08153412128032e-07	2.20822551651448e-05	1.42533328813252e-05	ATM/HSPA2/NDC1/BRIP1/DDB1/MASTL/RAD1/RAD50/RAD51/RAD51AP1/SIRT7/TOP2A	12
GO:0045931	BP	GO:0045931	positive regulation of mitotic cell cycle	10/196	128/18870	9.11102818974487e-07	2.20822551651448e-05	1.42533328813252e-05	HSF1/HSPA2/CCND1/DDR2/MDM2/PHB2/RGCC/BRD4/CUL4A/DTL	10
GO:0008406	BP	GO:0008406	gonad development	13/196	233/18870	1.01862884326062e-06	2.45269846965497e-05	1.58313213410783e-05	ATM/NUP107/TGFB2/BCL2/BRIP1/CITED2/GATA6/NOTCH1/SFRP1/VEGFA/CASP2/CASP3/FANCG	13
GO:0008585	BP	GO:0008585	female gonad development	9/196	101/18870	1.07320329142429e-06	2.55076188748843e-05	1.64642868273512e-05	ATM/NUP107/BCL2/NOTCH1/SFRP1/VEGFA/CASP2/CASP3/FANCG	9
GO:0042542	BP	GO:0042542	response to hydrogen peroxide	9/196	101/18870	1.07320329142429e-06	2.55076188748843e-05	1.64642868273512e-05	HSF1/HMOX1/TXN/AQP1/BCL2/EDN1/MDM2/CASP3/RPS3	9
GO:0019079	BP	GO:0019079	viral genome replication	10/196	131/18870	1.12764336623306e-06	2.66297318025807e-05	1.71885719589776e-05	HSPA8/EIF2AK2/VAPB/BCL2/NOTCH1/DDB1/FAM111A/MORC2/SMC6/TOP2A	10
GO:0046777	BP	GO:0046777	protein autophosphorylation	12/196	199/18870	1.18860269252822e-06	2.78905243265858e-05	1.80023699793581e-05	ATM/ATR/GSK3B/EIF2AK2/EIF2AK3/DDR2/IRAK1/MTOR/VEGFA/LYN/RAD50/VRK1	12
GO:0045137	BP	GO:0045137	development of primary sexual characteristics	13/196	238/18870	1.29246400567149e-06	3.01356797271757e-05	1.94515402319247e-05	ATM/NUP107/TGFB2/BCL2/BRIP1/CITED2/GATA6/NOTCH1/SFRP1/VEGFA/CASP2/CASP3/FANCG	13
GO:0046545	BP	GO:0046545	development of primary female sexual characteristics	9/196	105/18870	1.49017856822474e-06	3.45271562599996e-05	2.22860866310472e-05	ATM/NUP107/BCL2/NOTCH1/SFRP1/VEGFA/CASP2/CASP3/FANCG	9
GO:0045860	BP	GO:0045860	positive regulation of protein kinase activity	14/196	282/18870	1.56019331512866e-06	3.59234510808374e-05	2.31873467031293e-05	HSP90AA1/HSP90AB1/TGFB2/TXN/CCND1/ADAM8/DDR2/EDN1/IRAK1/PHB2/RGCC/VEGFA/RPS3/XRCC5	14
GO:0051347	BP	GO:0051347	positive regulation of transferase activity	17/196	414/18870	1.61404603165478e-06	3.69325812460633e-05	2.38387053645514e-05	HSP90AA1/HSP90AB1/TGFB2/TXN/CCND1/ADAM8/BAD/DDR2/EDN1/IRAK1/PHB2/RGCC/VEGFA/RAD50/RPS3/TOPORS/XRCC5	17
GO:1901796	BP	GO:1901796	regulation of signal transduction by p53 class mediator	9/196	107/18870	1.7465557397891e-06	3.97179712677966e-05	2.56365784027523e-05	ATM/ATR/BCL2/MDM2/MTOR/TWIST1/CHEK1/DYRK2/SGK1	9
GO:0071383	BP	GO:0071383	cellular response to steroid hormone stimulus	12/196	208/18870	1.89128987079275e-06	4.27454716809846e-05	2.75907253349746e-05	FKBP4/HSPA8/AQP1/EDN1/MGARP/PHB2/SFRP1/BRCA1/FOXP1/PARP1/SGK1/UBR5	12
GO:1901653	BP	GO:1901653	cellular response to peptide	16/196	374/18870	1.95169777270472e-06	4.36355734410241e-05	2.81652552726651e-05	GSK3B/HSF1/GCLC/BRIP1/CCNA2/CPEB1/DDR2/EDN1/MDM2/MGARP/MTOR/DDX11/LYN/PARP1/PRKDC/TIMELESS	16
GO:0033002	BP	GO:0033002	muscle cell proliferation	13/196	247/18870	1.95436200265173e-06	4.36355734410241e-05	2.81652552726651e-05	HMOX1/TGFB2/CITED2/DDR2/EDN1/GATA6/IRAK1/MDM2/NOTCH1/PTGS2/FOXP1/PRKDC/XRCC5	13
GO:0046822	BP	GO:0046822	regulation of nucleocytoplasmic transport	9/196	109/18870	2.04009652269047e-06	4.52753951180223e-05	2.92237035178046e-05	GSK3B/HSP90AA1/NUP153/TXN/MDM2/PTGS2/BARD1/SIRT7/UBR5	9
GO:0007095	BP	GO:0007095	mitotic G2 DNA damage checkpoint signaling	6/196	37/18870	2.06818446743398e-06	4.53523308215881e-05	2.92733628567254e-05	ATM/BLM/BRCA1/CHEK1/DTL/TOPBP1	6
GO:0071312	BP	GO:0071312	cellular response to alkaloid	6/196	37/18870	2.06818446743398e-06	4.53523308215881e-05	2.92733628567254e-05	CCNA2/MDM2/BLM/CASP3/CHEK1/RAD51	6
GO:0006749	BP	GO:0006749	glutathione metabolic process	7/196	58/18870	2.25087154417244e-06	4.89219961042865e-05	3.15774584832228e-05	GCLC/GCLM/GSTA4/GSTM3/GSTM5/GSTP1/MGST2	7
GO:0071372	BP	GO:0071372	cellular response to follicle-stimulating hormone stimulus	4/196	10/18870	2.25752967907945e-06	4.89219961042865e-05	3.15774584832228e-05	GCLC/GCLM/EDN1/NOTCH1	4
GO:0031669	BP	GO:0031669	cellular response to nutrient levels	13/196	251/18870	2.33483960677338e-06	5.03014567915387e-05	3.24678527036076e-05	HSPA8/SEC13/EIF2AK2/EIF2AK3/HSPA5/TBL2/BCL2/BRIP1/MDM2/MTOR/SFRP1/SUV39H1/TTC5	13
GO:0062012	BP	GO:0062012	regulation of small molecule metabolic process	15/196	337/18870	2.54410904209213e-06	5.44912657620198e-05	3.51722296578098e-05	RANBP2/ME1/BAD/HIF1A/MTOR/PDK1/PDK3/PTGS2/RORA/TWIST1/BRCA1/DDB1/DYRK2/PARP1/SIRT7	15
GO:0045069	BP	GO:0045069	regulation of viral genome replication	8/196	85/18870	2.85248510509766e-06	6.07430932206925e-05	3.92075683140592e-05	EIF2AK2/VAPB/BCL2/NOTCH1/DDB1/FAM111A/MORC2/TOP2A	8
GO:0042752	BP	GO:0042752	regulation of circadian rhythm	9/196	114/18870	2.96635610559577e-06	6.28049189253724e-05	4.05384055810093e-05	CCAR2/GSK3B/MTOR/RORA/DDB1/PARP1/PRKDC/TIMELESS/TOP2A	9
GO:0009636	BP	GO:0009636	response to toxic substance	13/196	258/18870	3.16122170594163e-06	6.65482329410798e-05	4.29545854659978e-05	GSTM3/GSTP1/MGST2/PRDX1/PRDX6/TXN/BCL2/BRIP1/DNMT3A/GATA6/MDM2/PTGS2/LYN	13
GO:0071481	BP	GO:0071481	cellular response to X-ray	4/196	11/18870	3.51871574866997e-06	7.32369989723174e-05	4.72719528768687e-05	ATM/SFRP1/NIPBL/XRCC5	4
GO:0072711	BP	GO:0072711	cellular response to hydroxyurea	4/196	11/18870	3.51871574866997e-06	7.32369989723174e-05	4.72719528768687e-05	BLM/DDX11/RAD51/TIMELESS	4
GO:0048285	BP	GO:0048285	organelle fission	18/196	488/18870	3.58837915831236e-06	7.38537412037184e-05	4.76700386819818e-05	ATM/HSPA2/NDC1/NUP62/BRIP1/EDN1/PHB2/RGCC/CHEK1/DDB1/MASTL/NIPBL/RAD1/RAD50/RAD51/RAD51AP1/SIRT7/TOP2A	18
GO:0005996	BP	GO:0005996	monosaccharide metabolic process	13/196	261/18870	3.58844182287339e-06	7.38537412037184e-05	4.76700386819818e-05	RANBP2/GCLC/PGD/SERP1/BAD/PDK1/PDK3/PGK1/RORA/BRAT1/DDB1/DYRK2/SIRT7	13
GO:2000278	BP	GO:2000278	regulation of DNA biosynthetic process	9/196	117/18870	3.67990438135737e-06	7.53153763384476e-05	4.86134736695106e-05	ATM/ATR/DNAJC2/HSP90AA1/HSP90AB1/CCNA2/RGCC/CHEK1/XRCC5	9
GO:0008631	BP	GO:0008631	intrinsic apoptotic signaling pathway in response to oxidative stress	7/196	63/18870	3.96435394743374e-06	8.06888394604745e-05	5.20818584894028e-05	BAG5/HSPB1/BCL2/HIF1A/P4HB/PDK1/PARP1	7
GO:1901989	BP	GO:1901989	positive regulation of cell cycle phase transition	9/196	119/18870	4.23354437283054e-06	8.56943817005919e-05	5.53127630897872e-05	HSPA2/CCND1/DDR2/MDM2/PHB2/RGCC/BRD4/CUL4A/DTL	9
GO:0034644	BP	GO:0034644	cellular response to UV	8/196	90/18870	4.39573202541984e-06	8.84911299543535e-05	5.71179674743941e-05	ATR/AQP1/MDM2/CUL4A/DDB1/PARP1/POLK/YY1	8
GO:0071634	BP	GO:0071634	regulation of transforming growth factor beta production	6/196	42/18870	4.46968310903042e-06	8.86886346610826e-05	5.7245449939821e-05	HSP90AB1/TGFB2/ADAM8/GATA6/HIF1A/PTGS2	6
GO:0006109	BP	GO:0006109	regulation of carbohydrate metabolic process	11/196	188/18870	4.47151276197877e-06	8.86886346610826e-05	5.7245449939821e-05	GSK3B/RANBP2/BAD/HIF1A/MTOR/PDK1/PDK3/RORA/DDB1/DYRK2/SIRT7	11
GO:0030522	BP	GO:0030522	intracellular receptor signaling pathway	15/196	353/18870	4.47776494217193e-06	8.86886346610826e-05	5.7245449939821e-05	FKBP4/HSPA8/EIF2AK2/CITED2/IRAK1/PDK3/PHB2/PTGIS/RORA/SFRP1/TWIST1/BRCA1/FOXP1/PARP1/UBR5	15
GO:0046660	BP	GO:0046660	female sex differentiation	9/196	120/18870	4.53619412108903e-06	8.93654499577111e-05	5.76823108333246e-05	ATM/NUP107/BCL2/NOTCH1/SFRP1/VEGFA/CASP2/CASP3/FANCG	9
GO:0071375	BP	GO:0071375	cellular response to peptide hormone stimulus	14/196	310/18870	4.69595996479749e-06	9.20208325016699e-05	5.93962685357084e-05	GSK3B/HSF1/GCLC/BRIP1/CCNA2/CPEB1/DDR2/EDN1/MDM2/MGARP/MTOR/LYN/PARP1/PRKDC	14
GO:0034614	BP	GO:0034614	cellular response to reactive oxygen species	10/196	154/18870	4.88034747709732e-06	9.50438087194244e-05	6.1347495256066e-05	ATM/HSF1/PRDX1/TXN/AQP1/DDR2/EDN1/MDM2/FOXP1/RPS3	10
GO:0006303	BP	GO:0006303	double-strand break repair via nonhomologous end joining	7/196	65/18870	4.90182509682156e-06	9.50438087194244e-05	6.1347495256066e-05	ATM/HSF1/POLB/POLQ/PRKDC/SMARCAL1/XRCC5	7
GO:0071241	BP	GO:0071241	cellular response to inorganic substance	12/196	229/18870	5.11483699431412e-06	9.86547617123204e-05	6.3678240673219e-05	HSF1/HMOX1/EIF2AK3/AQP1/CCNA2/EDN1/PTGS2/BLM/DDX11/PARP1/RAD51/TIMELESS	12
GO:0006405	BP	GO:0006405	RNA export from nucleus	8/196	92/18870	5.18584358135818e-06	9.89048529558572e-05	6.38396659315622e-05	NUP107/NUP153/NUP155/NUP62/NUP88/NUP93/NUP98/RAE1	8
GO:0140747	BP	GO:0140747	regulation of ncRNA transcription	8/196	92/18870	5.18584358135818e-06	9.89048529558572e-05	6.38396659315622e-05	TGFB2/GATA6/HIF1A/MTOR/TWIST1/DDX11/SIRT7/YY1	8
GO:0006534	BP	GO:0006534	cysteine metabolic process	4/196	12/18870	5.23519172811947e-06	9.89048529558572e-05	6.38396659315622e-05	GCLC/GCLM/CTH/CBS	4
GO:0072710	BP	GO:0072710	response to hydroxyurea	4/196	12/18870	5.23519172811947e-06	9.89048529558572e-05	6.38396659315622e-05	BLM/DDX11/RAD51/TIMELESS	4
GO:0071466	BP	GO:0071466	cellular response to xenobiotic stimulus	11/196	192/18870	5.4720973111496e-06	0.000102853094358547	6.63881193656657e-05	HSF1/ABCC4/ALDH3A1/GSTA4/GSTM3/GSTP1/E2F1/EDN1/RORA/SLC29A1/MCM7	11
GO:0043279	BP	GO:0043279	response to alkaloid	8/196	93/18870	5.62395822056697e-06	0.000105170873525729	6.78841657507923e-05	HSP90AA1/CCNA2/DNMT3A/MDM2/BLM/CASP3/CHEK1/RAD51	8
GO:0006006	BP	GO:0006006	glucose metabolic process	11/196	193/18870	5.75086825608311e-06	0.000107001003310152	6.9065451305113e-05	RANBP2/SERP1/BAD/PDK1/PDK3/PGK1/RORA/BRAT1/DDB1/DYRK2/SIRT7	11
GO:0042176	BP	GO:0042176	regulation of protein catabolic process	15/196	364/18870	6.48175205998491e-06	0.000119993842155701	7.74518799444904e-05	BAG5/CCAR2/GSK3B/HSP90AA1/HSP90AB1/GCLC/KEAP1/ADAM8/MDM2/BARD1/CUL4A/DDB1/DTL/TLK2/UBQLN4	15
GO:0071604	BP	GO:0071604	transforming growth factor beta production	6/196	45/18870	6.76274196815457e-06	0.000124569707053407	8.04054426634799e-05	HSP90AB1/TGFB2/ADAM8/GATA6/HIF1A/PTGS2	6
GO:0007004	BP	GO:0007004	telomere maintenance via telomerase	7/196	69/18870	7.33507510742502e-06	0.000133115353181053	8.59213620309729e-05	ATM/ATR/HSP90AA1/HSP90AB1/RPA1/RAD50/XRCC5	7
GO:0043627	BP	GO:0043627	response to estrogen	7/196	69/18870	7.33507510742502e-06	0.000133115353181053	8.59213620309729e-05	HSP90AA1/GSTM3/CITED2/GATA6/MDM2/SFRP1/BRCA1	7
GO:2000573	BP	GO:2000573	positive regulation of DNA biosynthetic process	7/196	69/18870	7.33507510742502e-06	0.000133115353181053	8.59213620309729e-05	ATM/ATR/HSP90AA1/HSP90AB1/CCNA2/RGCC/XRCC5	7
GO:0048592	BP	GO:0048592	eye morphogenesis	10/196	162/18870	7.65242063472419e-06	0.000138193713815313	8.91992683892774e-05	AQP1/BCL2/CITED2/GNGT1/HIF1A/NOTCH1/TWIST1/VEGFA/NIPBL/YY1	10
GO:0007127	BP	GO:0007127	meiosis I	9/196	129/18870	8.20480405880166e-06	0.000147446332451831	9.51715140890011e-05	ATM/HSPA2/NDC1/BRIP1/RAD50/RAD51/RAD51AP1/SIRT7/TOP2A	9
GO:0060485	BP	GO:0060485	mesenchyme development	14/196	327/18870	8.63622524518583e-06	0.000154445892248857	9.96894881393704e-05	GSK3B/TGFB2/ADAM8/BCL2/CITED2/EDN1/HIF1A/MDM2/MTOR/NOTCH1/RGCC/SFRP1/TWIST1/RBM24	14
GO:0045739	BP	GO:0045739	positive regulation of DNA repair	9/196	130/18870	8.73690906917002e-06	0.000155491657057113	0.000100364493197331	BRCA1/DDX11/MMS19/PARP1/PRKDC/RAD51AP1/RPS3/TIMELESS/YY1	9
GO:0035051	BP	GO:0035051	cardiocyte differentiation	10/196	165/18870	8.99707770482753e-06	0.000159352087810503	0.000102856267890716	TGFB2/CITED2/EDN1/GATA6/MTOR/NOTCH1/TWIST1/VEGFA/FOXP1/YY1	10
GO:0007623	BP	GO:0007623	circadian rhythm	11/196	204/18870	9.73851743169564e-06	0.00017165884315008	0.000110799853327628	CCAR2/GSK3B/MTOR/RORA/SUV39H1/SUV39H2/DDB1/PARP1/PRKDC/TIMELESS/TOP2A	11
GO:1903829	BP	GO:1903829	positive regulation of protein localization	17/196	476/18870	1.03083416281844e-05	0.000180837764563006	0.000116724530015381	GSK3B/HSP90AA1/HSP90AB1/HSPA1L/NUP62/TGFB2/EIF2AK3/SERP1/ADAM8/BAD/HIF1A/MDM2/PTGS2/DTX3L/PARP1/UBR5/VRK1	17
GO:0043045	BP	GO:0043045	post-fertilization epigenetic regulation of gene expression	4/196	14/18870	1.04154731707525e-05	0.000181851199815414	0.000117378667461861	DNMT3A/SUV39H1/SUV39H2/DDB1	4
GO:0044703	BP	GO:0044703	multi-organism reproductive process	11/196	206/18870	1.06774680985314e-05	0.000185546190919762	0.000119763656576874	FKBP4/MAFF/STC2/TMED2/BCL2/CBS/CITED2/EDN1/PTGS2/VEGFA/PARP1	11
GO:0060562	BP	GO:0060562	epithelial tube morphogenesis	14/196	334/18870	1.09697431045186e-05	0.00018973020468097	0.000122464292923685	TGFB2/TMED2/BCL2/CITED2/EDN1/HIF1A/NOTCH1/PHB2/SFRP1/TWIST1/VEGFA/CASP3/FOXP1/TIMELESS	14
GO:0043434	BP	GO:0043434	response to peptide hormone	16/196	430/18870	1.14325823199993e-05	0.00019681137040597	0.000127034940781498	GSK3B/HSF1/GCLC/STC2/BRIP1/CCNA2/CPEB1/DDR2/EDN1/MDM2/MGARP/MTOR/PTGS2/LYN/PARP1/PRKDC	16
GO:0010906	BP	GO:0010906	regulation of glucose metabolic process	8/196	103/18870	1.20188771246661e-05	0.000205942061987302	0.000132928486779049	RANBP2/BAD/PDK1/PDK3/RORA/DDB1/DYRK2/SIRT7	8
GO:0061982	BP	GO:0061982	meiosis I cell cycle process	9/196	136/18870	1.25908790907617e-05	0.000214744437825769	0.000138610116306192	ATM/HSPA2/NDC1/BRIP1/RAD50/RAD51/RAD51AP1/SIRT7/TOP2A	9
GO:0006278	BP	GO:0006278	RNA-templated DNA biosynthetic process	7/196	75/18870	1.28042029026585e-05	0.000217376421628543	0.000140308970929447	ATM/ATR/HSP90AA1/HSP90AB1/RPA1/RAD50/XRCC5	7
GO:0010575	BP	GO:0010575	positive regulation of vascular endothelial growth factor production	5/196	30/18870	1.32551386308043e-05	0.00022399968218295	0.0001445840568179	EIF2AK3/HIF1A/PTGS2/RORA/BRCA1	5
GO:0001701	BP	GO:0001701	in utero embryonic development	15/196	392/18870	1.56129426297779e-05	0.000262639637662565	0.000169524813269254	KEAP1/MAFF/TMED2/CITED2/EDN1/ENDOG/GATA6/HIF1A/NOTCH1/TWIST1/VEGFA/CHEK1/CUL4A/POLB/RBBP6	15
GO:0034101	BP	GO:0034101	erythrocyte homeostasis	9/196	140/18870	1.58971390553555e-05	0.000264082673672361	0.000170456243164142	HSPA9/HMOX1/PRDX1/CITED2/HIF1A/VEGFA/CASP3/LYN/PRKDC	9
GO:0003197	BP	GO:0003197	endocardial cushion development	6/196	52/18870	1.59137767522432e-05	0.000264082673672361	0.000170456243164142	TGFB2/CITED2/MDM2/NOTCH1/TWIST1/RBM24	6
GO:0071470	BP	GO:0071470	cellular response to osmotic stress	6/196	52/18870	1.59137767522432e-05	0.000264082673672361	0.000170456243164142	AQP1/BAD/MTOR/PTGS2/CASP3/XRCC5	6
GO:2000736	BP	GO:2000736	regulation of stem cell differentiation	7/196	78/18870	1.66017590411278e-05	0.000272629121355846	0.000175972679908239	GSK3B/HSPA9/TGFB2/EIF2AK2/NOTCH1/PRKDC/RBM24	7
GO:0035265	BP	GO:0035265	organ growth	10/196	177/18870	1.66217371254499e-05	0.000272629121355846	0.000175972679908239	TGFB2/SERP1/BCL2/CITED2/DDR2/EDN1/GATA6/NOTCH1/FOXP1/YY1	10
GO:0044706	BP	GO:0044706	multi-multicellular organism process	11/196	216/18870	1.66508013857398e-05	0.000272629121355846	0.000175972679908239	FKBP4/MAFF/STC2/TMED2/BCL2/CBS/CITED2/EDN1/PTGS2/VEGFA/PARP1	11
GO:0001837	BP	GO:0001837	epithelial to mesenchymal transition	10/196	178/18870	1.74542053655182e-05	0.000284518993657385	0.000183647181745252	GSK3B/TGFB2/ADAM8/EDN1/HIF1A/MTOR/NOTCH1/RGCC/SFRP1/TWIST1	10
GO:0034612	BP	GO:0034612	response to tumor necrosis factor	12/196	259/18870	1.76964601255311e-05	0.000287197176662805	0.000185375856357871	GSTP1/CARD16/EDN1/ENDOG/PTGS2/RORA/SFRP1/BRCA1/CASP3/FOXP1/RPS3/TRAIP	12
GO:0016049	BP	GO:0016049	cell growth	17/196	497/18870	1.79720910458804e-05	0.000290391155320279	0.000187437459245817	CCAR2/GSK3B/HSP90AA1/HSP90AB1/FGF13/TGFB2/BCL2/EDN1/MTOR/SFRP1/VEGFA/BRAT1/BRCA1/DCUN1D5/FOXP1/SGK1/YY1	17
GO:0009267	BP	GO:0009267	cellular response to starvation	10/196	179/18870	1.83222813802628e-05	0.00029475670133139	0.000190255268388939	HSPA8/EIF2AK2/EIF2AK3/HSPA5/TBL2/BCL2/MTOR/SFRP1/SUV39H1/TTC5	10
GO:0032354	BP	GO:0032354	response to follicle-stimulating hormone	4/196	16/18870	1.86310866162666e-05	0.00029842140475794	0.000192620707854216	GCLC/GCLM/EDN1/NOTCH1	4
GO:0032434	BP	GO:0032434	regulation of proteasomal ubiquitin-dependent protein catabolic process	9/196	143/18870	1.88380421641699e-05	0.000299105242301463	0.000193062101365508	BAG5/CCAR2/GSK3B/HSP90AB1/GCLC/KEAP1/MDM2/TLK2/UBQLN4	9
GO:1903900	BP	GO:1903900	regulation of viral life cycle	9/196	143/18870	1.88380421641699e-05	0.000299105242301463	0.000193062101365508	EIF2AK2/VAPB/BCL2/NOTCH1/P4HB/DDB1/FAM111A/MORC2/TOP2A	9
GO:0001819	BP	GO:0001819	positive regulation of cytokine production	17/196	499/18870	1.89173511010426e-05	0.000299105242301463	0.000193062101365508	HSP90AA1/HSPB1/HMOX1/EIF2AK2/EIF2AK3/ADAM8/GATA6/HIF1A/HILPDA/IRAK1/PTGS2/RGCC/RORA/TWIST1/BRCA1/FOXP1/RPS3	17
GO:0048762	BP	GO:0048762	mesenchymal cell differentiation	12/196	262/18870	1.98365685282632e-05	0.000312298796829579	0.000201578085044294	GSK3B/TGFB2/ADAM8/BCL2/CITED2/EDN1/HIF1A/MTOR/NOTCH1/RGCC/SFRP1/TWIST1	12
GO:0006970	BP	GO:0006970	response to osmotic stress	7/196	81/18870	2.12853649091463e-05	0.000333178420388576	0.000215055160768557	HSP90AA1/AQP1/BAD/MTOR/PTGS2/CASP3/XRCC5	7
GO:0003007	BP	GO:0003007	heart morphogenesis	12/196	264/18870	2.13856854058889e-05	0.000333178420388576	0.000215055160768557	TGFB2/TMED2/CITED2/EDN1/GATA6/HIF1A/MDM2/MTOR/NOTCH1/TWIST1/VEGFA/NIPBL	12
GO:0043618	BP	GO:0043618	regulation of transcription from RNA polymerase II promoter in response to stress	5/196	33/18870	2.15245559317267e-05	0.000333178420388576	0.000215055160768557	HMOX1/HSPA5/CITED2/HIF1A/VEGFA	5
GO:0050869	BP	GO:0050869	negative regulation of B cell activation	5/196	33/18870	2.15245559317267e-05	0.000333178420388576	0.000215055160768557	ATM/SFRP1/CASP3/LYN/MNDA	5
GO:0030889	BP	GO:0030889	negative regulation of B cell proliferation	4/196	17/18870	2.41660862216713e-05	0.000369410214276502	0.000238441532102011	ATM/CASP3/LYN/MNDA	4
GO:0033151	BP	GO:0033151	V(D)J recombination	4/196	17/18870	2.41660862216713e-05	0.000369410214276502	0.000238441532102011	ATM/POLB/PRKDC/YY1	4
GO:0090083	BP	GO:0090083	regulation of inclusion body assembly	4/196	17/18870	2.41660862216713e-05	0.000369410214276502	0.000238441532102011	BAG5/DNAJB1/HSF1/HSPA2	4
GO:0006301	BP	GO:0006301	postreplication repair	5/196	34/18870	2.50239862623571e-05	0.000379375989261414	0.000244874095588757	BRCA1/DTL/POLK/RAD18/SPRTN	5
GO:0046825	BP	GO:0046825	regulation of protein export from nucleus	5/196	34/18870	2.50239862623571e-05	0.000379375989261414	0.000244874095588757	GSK3B/TXN/MDM2/BARD1/SIRT7	5
GO:2001243	BP	GO:2001243	negative regulation of intrinsic apoptotic signaling pathway	8/196	114/18870	2.52437182306329e-05	0.000381138762137916	0.000246011904585848	BAG5/CCAR2/HSPB1/BCL2/HIF1A/HYOU1/MDM2/PTGS2	8
GO:0040029	BP	GO:0040029	epigenetic regulation of gene expression	11/196	229/18870	2.86014656091565e-05	0.000428324387415173	0.000276468595682861	DNMT3A/SUV39H1/SUV39H2/BRCA1/CBX3/CHEK1/DDB1/MORC2/POLE3/SIRT7/UBR5	11
GO:0097191	BP	GO:0097191	extrinsic apoptotic signaling pathway	11/196	229/18870	2.86014656091565e-05	0.000428324387415173	0.000276468595682861	GSK3B/GCLC/GCLM/GSTP1/HMOX1/TGFB2/BAD/BCL2/SFRP1/BRCA1/CASP2	11
GO:0001893	BP	GO:0001893	maternal placenta development	5/196	35/18870	2.89497912271347e-05	0.000431305948345216	0.000278393090265684	STC2/TMED2/CITED2/PTGS2/PARP1	5
GO:0035148	BP	GO:0035148	tube formation	9/196	151/18870	2.90347109635216e-05	0.000431305948345216	0.000278393090265684	TGFB2/TMED2/CITED2/HIF1A/NOTCH1/SFRP1/TWIST1/VEGFA/CASP3	9
GO:0006289	BP	GO:0006289	nucleotide-excision repair	7/196	85/18870	2.9176492627501e-05	0.000431671481283991	0.00027862902915039	RPA1/BRIP1/CUL4A/DDB1/HUS1/MMS19/POLK	7
GO:0033273	BP	GO:0033273	response to vitamin	7/196	86/18870	3.148553175932e-05	0.00046397079600534	0.000299477121028648	STC2/BRIP1/CBS/DNMT3A/MDM2/PTGS2/SFRP1	7
GO:0001558	BP	GO:0001558	regulation of cell growth	15/196	417/18870	3.19915676081441e-05	0.000469549542105191	0.00030307800891926	CCAR2/GSK3B/FGF13/TGFB2/BCL2/EDN1/MTOR/SFRP1/VEGFA/BRAT1/BRCA1/DCUN1D5/FOXP1/SGK1/YY1	15
GO:0019058	BP	GO:0019058	viral life cycle	13/196	321/18870	3.25591332947889e-05	0.000475983520071438	0.00030723091943579	HSP90AB1/HSPA8/NUP153/EIF2AK2/VAPB/BCL2/NOTCH1/P4HB/DDB1/FAM111A/MORC2/SMC6/TOP2A	13
GO:0010718	BP	GO:0010718	positive regulation of epithelial to mesenchymal transition	6/196	59/18870	3.31604450341993e-05	0.000480957005929095	0.000310441132748679	TGFB2/ADAM8/MTOR/NOTCH1/RGCC/TWIST1	6
GO:0060135	BP	GO:0060135	maternal process involved in female pregnancy	6/196	59/18870	3.31604450341993e-05	0.000480957005929095	0.000310441132748679	STC2/TMED2/CBS/CITED2/PTGS2/PARP1	6
GO:0019318	BP	GO:0019318	hexose metabolic process	11/196	233/18870	3.3524025047071e-05	0.000484323561856508	0.000312614128302718	RANBP2/SERP1/BAD/PDK1/PDK3/PGK1/RORA/BRAT1/DDB1/DYRK2/SIRT7	11
GO:0007131	BP	GO:0007131	reciprocal meiotic recombination	6/196	60/18870	3.65292763869962e-05	0.00052195952549525	0.000336906842703518	ATM/BRIP1/RAD50/RAD51/RAD51AP1/TOP2A	6
GO:0140527	BP	GO:0140527	reciprocal homologous recombination	6/196	60/18870	3.65292763869962e-05	0.00052195952549525	0.000336906842703518	ATM/BRIP1/RAD50/RAD51/RAD51AP1/TOP2A	6
GO:0007006	BP	GO:0007006	mitochondrial membrane organization	8/196	120/18870	3.65541687236087e-05	0.00052195952549525	0.000336906842703518	GSK3B/HSP90AA1/HSPA4/HSPA9/GCLC/ACAA2/BAD/BCL2	8
GO:0007059	BP	GO:0007059	chromosome segregation	15/196	424/18870	3.87076771624854e-05	0.000550575608751337	0.000355377535907557	ATM/NDC1/NUP37/NUP62/BRIP1/BRCA1/DDB1/MMS19/NIPBL/RAD18/RPS3/SIRT7/SMC6/TLK2/TOP2A	15
GO:0055017	BP	GO:0055017	cardiac muscle tissue growth	7/196	89/18870	3.93311368236197e-05	0.000557291954070058	0.000359712704795777	TGFB2/CITED2/EDN1/GATA6/NOTCH1/FOXP1/YY1	7
GO:0006611	BP	GO:0006611	protein export from nucleus	6/196	61/18870	4.01672430269312e-05	0.000566958326862891	0.000365952014510335	GSK3B/HSPA9/TXN/MDM2/BARD1/SIRT7	6
GO:0048638	BP	GO:0048638	regulation of developmental growth	13/196	328/18870	4.06748558669892e-05	0.000571931942801481	0.000369162311785972	GSK3B/FGF13/SERP1/STC2/BCL2/CITED2/EDN1/GATA6/NOTCH1/VEGFA/FOXP1/NIPBL/YY1	13
GO:0071482	BP	GO:0071482	cellular response to light stimulus	8/196	123/18870	4.36325218614892e-05	0.000609052176600247	0.000393122140390868	ATR/AQP1/MDM2/CUL4A/DDB1/PARP1/POLK/YY1	8
GO:0045738	BP	GO:0045738	negative regulation of DNA repair	5/196	38/18870	4.3645432850832e-05	0.000609052176600247	0.000393122140390868	HSF1/TWIST1/POLQ/RPS3/UBQLN4	5
GO:0051900	BP	GO:0051900	regulation of mitochondrial depolarization	4/196	20/18870	4.80084187076791e-05	0.000662408294078988	0.000427561671045327	GCLC/GCLM/BCL2/PARP1	4
GO:0060749	BP	GO:0060749	mammary gland alveolus development	4/196	20/18870	4.80084187076791e-05	0.000662408294078988	0.000427561671045327	CCND1/HIF1A/PHB2/VEGFA	4
GO:0061377	BP	GO:0061377	mammary gland lobule development	4/196	20/18870	4.80084187076791e-05	0.000662408294078988	0.000427561671045327	CCND1/HIF1A/PHB2/VEGFA	4
GO:0043620	BP	GO:0043620	regulation of DNA-templated transcription in response to stress	5/196	39/18870	4.96443452219176e-05	0.000682424506707255	0.000440481444840188	HMOX1/HSPA5/CITED2/HIF1A/VEGFA	5
GO:0051147	BP	GO:0051147	regulation of muscle cell differentiation	9/196	162/18870	5.04171645348922e-05	0.000690471502403506	0.00044567550258001	CTH/BCL2/EDN1/MDM2/MTOR/NOTCH1/FOXP1/RBM24/YY1	9
GO:0016485	BP	GO:0016485	protein processing	11/196	245/18870	5.29229912703079e-05	0.000722104814221534	0.000466093712591133	ADAM8/BAD/CARD16/MDM2/P4HB/PGK1/CASP2/CASP3/FAM111A/PARP1/SPRTN	11
GO:0031400	BP	GO:0031400	negative regulation of protein modification process	15/196	437/18870	5.45349059647834e-05	0.000741352743816465	0.000478517586228183	BAG5/GSK3B/HSPB1/GCLC/GSTP1/DNAJC10/TMED2/SFRP1/BRCA1/DTX3L/LYN/MASTL/PRKDC/RPS3/SIRT7	15
GO:0071229	BP	GO:0071229	cellular response to acid chemical	7/196	94/18870	5.59333926572496e-05	0.000757568450548925	0.000488984264755135	HSF1/GCLC/GCLM/CPEB1/DNMT3A/MTOR/VEGFA	7
GO:0036297	BP	GO:0036297	interstrand cross-link repair	5/196	40/18870	5.6261047676509e-05	0.000759215016997286	0.000490047066517192	ATR/FANCG/RAD51/RAD51AP1/RFWD3	5
GO:0045926	BP	GO:0045926	negative regulation of growth	11/196	247/18870	5.69507236282894e-05	0.000765717028637293	0.000494243890419923	CCAR2/FGF13/TGFB2/STC2/BCL2/CITED2/HIF1A/SFRP1/BRCA1/FOXP1/YY1	11
GO:0055021	BP	GO:0055021	regulation of cardiac muscle tissue growth	6/196	65/18870	5.77318902921611e-05	0.00077059523129102	0.000497392601716217	CITED2/EDN1/GATA6/NOTCH1/FOXP1/YY1	6
GO:0070192	BP	GO:0070192	chromosome organization involved in meiotic cell cycle	6/196	65/18870	5.77318902921611e-05	0.00077059523129102	0.000497392601716217	ATM/NDC1/BRIP1/RAD50/RAD51/SIRT7	6
GO:0072595	BP	GO:0072595	maintenance of protein localization in organelle	5/196	41/18870	6.35383662019783e-05	0.000842621765891224	0.000543883241656173	TXN/HSPA5/TMED2/BARD1/TOPORS	5
GO:0048732	BP	GO:0048732	gland development	15/196	443/18870	6.35854644185017e-05	0.000842621765891224	0.000543883241656173	ATM/FKBP4/TGFB2/CCND1/BCL2/CITED2/EDN1/GATA6/HIF1A/NOTCH1/PHB2/SFRP1/SLC29A1/VEGFA/POLB	15
GO:0050792	BP	GO:0050792	regulation of viral process	9/196	168/18870	6.68559954558442e-05	0.000882786692685771	0.00056980831441144	EIF2AK2/VAPB/BCL2/NOTCH1/P4HB/DDB1/FAM111A/MORC2/TOP2A	9
GO:0014020	BP	GO:0014020	primary neural tube formation	7/196	97/18870	6.83841681744227e-05	0.000892525582752149	0.000576094431520974	TGFB2/TMED2/CITED2/HIF1A/SFRP1/TWIST1/CASP3	7
GO:0051153	BP	GO:0051153	regulation of striated muscle cell differentiation	7/196	97/18870	6.83841681744227e-05	0.000892525582752149	0.000576094431520974	BCL2/EDN1/MTOR/NOTCH1/FOXP1/RBM24/YY1	7
GO:0060419	BP	GO:0060419	heart growth	7/196	97/18870	6.83841681744227e-05	0.000892525582752149	0.000576094431520974	TGFB2/CITED2/EDN1/GATA6/NOTCH1/FOXP1/YY1	7
GO:0070301	BP	GO:0070301	cellular response to hydrogen peroxide	6/196	67/18870	6.85626329855749e-05	0.000892525582752149	0.000576094431520974	HSF1/TXN/AQP1/EDN1/MDM2/RPS3	6
GO:0045732	BP	GO:0045732	positive regulation of protein catabolic process	10/196	210/18870	7.12708688669747e-05	0.000924513665161742	0.000596741633693461	GSK3B/HSP90AA1/GCLC/KEAP1/ADAM8/MDM2/BARD1/CUL4A/DDB1/DTL	10
GO:0048661	BP	GO:0048661	positive regulation of smooth muscle cell proliferation	7/196	98/18870	7.30049243661761e-05	0.000943684706543834	0.000609115878645214	HMOX1/DDR2/EDN1/IRAK1/MDM2/PTGS2/FOXP1	7
GO:0045765	BP	GO:0045765	regulation of angiogenesis	13/196	349/18870	7.65127336150224e-05	0.000983726438539496	0.000634961433413544	HSPB1/HMOX1/TGFB2/AQP1/GATA6/HIF1A/PGK1/PTGIS/RGCC/SFRP1/TWIST1/VEGFA/BRCA1	13
GO:0048660	BP	GO:0048660	regulation of smooth muscle cell proliferation	9/196	171/18870	7.66366688004439e-05	0.000983726438539496	0.000634961433413544	HMOX1/DDR2/EDN1/IRAK1/MDM2/PTGS2/FOXP1/PRKDC/XRCC5	9
GO:0046620	BP	GO:0046620	regulation of organ growth	7/196	99/18870	7.78774775018086e-05	0.000992735733967691	0.000640776622387855	SERP1/CITED2/EDN1/GATA6/NOTCH1/FOXP1/YY1	7
GO:2001237	BP	GO:2001237	negative regulation of extrinsic apoptotic signaling pathway	7/196	99/18870	7.78774775018086e-05	0.000992735733967691	0.000640776622387855	GSK3B/GCLC/GCLM/GSTP1/HMOX1/BCL2/BRCA1	7
GO:0045927	BP	GO:0045927	positive regulation of growth	11/196	256/18870	7.85036264558551e-05	0.000997266758149552	0.000643701241973781	TGFB2/SERP1/BCL2/EDN1/GATA6/MTOR/NOTCH1/SFRP1/VEGFA/BRAT1/NIPBL	11
GO:0070828	BP	GO:0070828	heterochromatin organization	7/196	100/18870	8.30121633299626e-05	0.00105091687184736	0.000678330537031599	DNMT3A/SUV39H1/CBX3/MORC2/POLE3/SETD7/UBR5	7
GO:0002262	BP	GO:0002262	myeloid cell homeostasis	9/196	173/18870	8.38039832855606e-05	0.00105730778912331	0.000682455653360063	HSPA9/HMOX1/PRDX1/CITED2/HIF1A/VEGFA/CASP3/LYN/PRKDC	9
GO:0051882	BP	GO:0051882	mitochondrial depolarization	4/196	23/18870	8.56281040229744e-05	0.00107663459119672	0.000694930436457335	GCLC/GCLM/BCL2/PARP1	4
GO:1901342	BP	GO:1901342	regulation of vasculature development	13/196	354/18870	8.8277916347496e-05	0.00110617633953801	0.000713998614496933	HSPB1/HMOX1/TGFB2/AQP1/GATA6/HIF1A/PGK1/PTGIS/RGCC/SFRP1/TWIST1/VEGFA/BRCA1	13
GO:0098781	BP	GO:0098781	ncRNA transcription	8/196	136/18870	8.8906568894675e-05	0.00111027728748469	0.000716645634729958	TGFB2/GATA6/HIF1A/MTOR/TWIST1/DDX11/SIRT7/YY1	8
GO:0006284	BP	GO:0006284	base-excision repair	5/196	44/18870	8.9784613792254e-05	0.00111745445003603	0.000721278245222979	RPA1/PARP1/POLB/POLQ/RPS3	5
GO:0010506	BP	GO:0010506	regulation of autophagy	13/196	355/18870	9.08102821943148e-05	0.00112641440944059	0.000727061589498342	ATM/GSK3B/HSPB1/HMOX1/KEAP1/BAD/BCL2/ENDOG/HIF1A/MTOR/CASP3/TLK2/UBQLN4	13
GO:0048659	BP	GO:0048659	smooth muscle cell proliferation	9/196	175/18870	9.15263106219362e-05	0.00113148633668192	0.000730335343323751	HMOX1/DDR2/EDN1/IRAK1/MDM2/PTGS2/FOXP1/PRKDC/XRCC5	9
GO:0051090	BP	GO:0051090	regulation of DNA-binding transcription factor activity	14/196	406/18870	9.24194463124808e-05	0.00113870648901398	0.000734995702235149	HSF1/HMOX1/KEAP1/EIF2AK2/ADAM8/CARD16/DDR2/EDN1/IRAK1/PHB2/PTGIS/RGCC/RPS3/SGK1	14
GO:0060420	BP	GO:0060420	regulation of heart growth	6/196	71/18870	9.50717571287453e-05	0.00116748117754099	0.000753568769662581	CITED2/EDN1/GATA6/NOTCH1/FOXP1/YY1	6
GO:0010634	BP	GO:0010634	positive regulation of epithelial cell migration	9/196	176/18870	9.56060943673109e-05	0.00117014236428297	0.00075528647377428	HSPB1/HMOX1/TGFB2/EDN1/HIF1A/MTOR/PTGS2/VEGFA/FOXP1	9
GO:0042594	BP	GO:0042594	response to starvation	10/196	218/18870	9.7222258835411e-05	0.00118598278658826	0.000765510919167632	HSPA8/EIF2AK2/EIF2AK3/HSPA5/TBL2/BCL2/MTOR/SFRP1/SUV39H1/TTC5	10
GO:0097306	BP	GO:0097306	cellular response to alcohol	7/196	103/18870	0.000100096511211149	0.00121701500759694	0.0007855411458259	DNMT3A/MDM2/SFRP1/BLM/BRCA1/RAD51/SGK1	7
GO:0010038	BP	GO:0010038	response to metal ion	13/196	359/18870	0.000101579646654386	0.00122706063768497	0.00079202525302313	HSF1/GCLC/HMOX1/EIF2AK3/AQP1/BCL2/DNMT3A/EDN1/HIF1A/MDM2/PTGS2/CASP3/PARP1	13
GO:0035357	BP	GO:0035357	peroxisome proliferator activated receptor signaling pathway	4/196	24/18870	0.000101921974791423	0.00122706063768497	0.00079202525302313	CITED2/PDK3/PTGIS/TWIST1	4
GO:0070841	BP	GO:0070841	inclusion body assembly	4/196	24/18870	0.000101921974791423	0.00122706063768497	0.00079202525302313	BAG5/DNAJB1/HSF1/HSPA2	4
GO:0071260	BP	GO:0071260	cellular response to mechanical stimulus	6/196	72/18870	0.000102827758999643	0.00123393310799572	0.000796461195200393	GCLC/AQP1/BAD/PTGS2/CASP2/CHEK1	6
GO:2000058	BP	GO:2000058	regulation of ubiquitin-dependent protein catabolic process	9/196	178/18870	0.000104224669898171	0.00124663533735344	0.000804660045454435	BAG5/CCAR2/GSK3B/HSP90AB1/GCLC/KEAP1/MDM2/TLK2/UBQLN4	9
GO:0001841	BP	GO:0001841	neural tube formation	7/196	104/18870	0.000106388617503457	0.00126430860284753	0.000816067527810897	TGFB2/TMED2/CITED2/HIF1A/SFRP1/TWIST1/CASP3	7
GO:0032204	BP	GO:0032204	regulation of telomere maintenance	7/196	104/18870	0.000106388617503457	0.00126430860284753	0.000816067527810897	ATM/ATR/PARP1/RAD50/SMC6/XRCC5/YY1	7
GO:0070555	BP	GO:0070555	response to interleukin-1	8/196	140/18870	0.000108891278989906	0.00128988897684506	0.000832578775556602	GCLC/EDN1/HIF1A/IRAK1/PTGIS/RORA/SFRP1/YY1	8
GO:0006809	BP	GO:0006809	nitric oxide biosynthetic process	6/196	73/18870	0.000111078323256705	0.00131157866306956	0.000846578718747966	HSP90AA1/HSP90AB1/EDN1/PTGIS/PTGS2/RORA	6
GO:1902175	BP	GO:1902175	regulation of oxidative stress-induced intrinsic apoptotic signaling pathway	5/196	46/18870	0.000111436977735068	0.00131160966765492	0.000846598731136768	BAG5/HSPB1/HIF1A/P4HB/PARP1	5
GO:0010623	BP	GO:0010623	programmed cell death involved in cell development	4/196	25/18870	0.000120353827875193	0.00140311234776016	0.000905660550200067	BCL2/CASP2/DDB1/PRKDC	4
GO:0046697	BP	GO:0046697	decidualization	4/196	25/18870	0.000120353827875193	0.00140311234776016	0.000905660550200067	STC2/CITED2/PTGS2/PARP1	4
GO:1902894	BP	GO:1902894	negative regulation of miRNA transcription	4/196	25/18870	0.000120353827875193	0.00140311234776016	0.000905660550200067	GATA6/HIF1A/TWIST1/YY1	4
GO:0048872	BP	GO:0048872	homeostasis of number of cells	12/196	316/18870	0.000120806029475007	0.00140394136462437	0.000906195651947671	HSPA9/HMOX1/PRDX1/BCL2/CITED2/HIF1A/NOTCH1/VEGFA/CASP3/LYN/POLB/PRKDC	12
GO:0090329	BP	GO:0090329	regulation of DNA-templated DNA replication	5/196	47/18870	0.00012366008740025	0.00142260090062953	0.000918239737848477	ENDOG/BLM/MCM7/SLFN11/TIMELESS	5
GO:0008627	BP	GO:0008627	intrinsic apoptotic signaling pathway in response to osmotic stress	3/196	10/18870	0.000125500893785178	0.00142260090062953	0.000918239737848477	BAD/PTGS2/CASP3	3
GO:0051409	BP	GO:0051409	response to nitrosative stress	3/196	10/18870	0.000125500893785178	0.00142260090062953	0.000918239737848477	ATM/GCLC/GCLM	3
GO:0060947	BP	GO:0060947	cardiac vascular smooth muscle cell differentiation	3/196	10/18870	0.000125500893785178	0.00142260090062953	0.000918239737848477	GATA6/NOTCH1/VEGFA	3
GO:0061418	BP	GO:0061418	regulation of transcription from RNA polymerase II promoter in response to hypoxia	3/196	10/18870	0.000125500893785178	0.00142260090062953	0.000918239737848477	CITED2/HIF1A/VEGFA	3
GO:0062042	BP	GO:0062042	regulation of cardiac epithelial to mesenchymal transition	3/196	10/18870	0.000125500893785178	0.00142260090062953	0.000918239737848477	TGFB2/NOTCH1/TWIST1	3
GO:1901388	BP	GO:1901388	regulation of transforming growth factor beta activation	3/196	10/18870	0.000125500893785178	0.00142260090062953	0.000918239737848477	HSP90AB1/ADAM8/GATA6	3
GO:2000048	BP	GO:2000048	negative regulation of cell-cell adhesion mediated by cadherin	3/196	10/18870	0.000125500893785178	0.00142260090062953	0.000918239737848477	NOTCH1/RGCC/VEGFA	3
GO:1900180	BP	GO:1900180	regulation of protein localization to nucleus	8/196	143/18870	0.000126203495349199	0.00142617692290322	0.000920547936693062	GSK3B/HSP90AA1/EIF2AK3/MTOR/PTGS2/DTX3L/PARP1/UBR5	8
GO:0048144	BP	GO:0048144	fibroblast proliferation	7/196	107/18870	0.000127221185941958	0.00143328088382316	0.000925133298061754	GSTP1/PRDX1/AQP1/CCNA2/DDR2/E2F1/SFRP1	7
GO:0090559	BP	GO:0090559	regulation of membrane permeability	6/196	75/18870	0.000129154001782448	0.0014506199468492	0.000936325064270055	GSK3B/GCLC/ACAA2/BAD/BCL2/MTOR	6
GO:0033157	BP	GO:0033157	regulation of intracellular protein transport	10/196	226/18870	0.000130775882311941	0.00146437188582733	0.000945201465822031	GSK3B/HSP90AA1/HSPA1L/TXN/DERL3/MDM2/PTGS2/BARD1/SIRT7/UBR5	10
GO:1900542	BP	GO:1900542	regulation of purine nucleotide metabolic process	5/196	48/18870	0.000136884663007577	0.0015281306015755	0.000986355514303403	ME1/MTOR/PDK1/PDK3/PARP1	5
GO:0045766	BP	GO:0045766	positive regulation of angiogenesis	9/196	185/18870	0.000139695579276598	0.00155011600618972	0.00100054633349979	HSPB1/HMOX1/AQP1/GATA6/HIF1A/PTGIS/TWIST1/VEGFA/BRCA1	9
GO:1904018	BP	GO:1904018	positive regulation of vasculature development	9/196	185/18870	0.000139695579276598	0.00155011600618972	0.00100054633349979	HSPB1/HMOX1/AQP1/GATA6/HIF1A/PTGIS/TWIST1/VEGFA/BRCA1	9
GO:0003181	BP	GO:0003181	atrioventricular valve morphogenesis	4/196	26/18870	0.000141085716944608	0.0015561670096525	0.00100445204720413	TGFB2/MDM2/NOTCH1/TWIST1	4
GO:2000629	BP	GO:2000629	negative regulation of miRNA metabolic process	4/196	26/18870	0.000141085716944608	0.0015561670096525	0.00100445204720413	GATA6/HIF1A/TWIST1/YY1	4
GO:2001252	BP	GO:2001252	positive regulation of chromosome organization	7/196	109/18870	0.000142863574995421	0.00157107286651681	0.00101407326288973	ATM/ATR/DDX11/MORC2/RAD50/XRCC5/YY1	7
GO:0007565	BP	GO:0007565	female pregnancy	9/196	186/18870	0.000145501855860873	0.00159532391961743	0.00102972647991765	FKBP4/STC2/TMED2/BCL2/CBS/CITED2/PTGS2/VEGFA/PARP1	9
GO:0009743	BP	GO:0009743	response to carbohydrate	10/196	230/18870	0.00015092516140666	0.00163883433509649	0.00105781095004942	GCLC/GCLM/ME1/BAD/HIF1A/PDK3/PTGS2/SLC29A1/CASP3/LYN	10
GO:0006140	BP	GO:0006140	regulation of nucleotide metabolic process	5/196	49/18870	0.000151165073830895	0.00163883433509649	0.00105781095004942	ME1/MTOR/PDK1/PDK3/PARP1	5
GO:0048546	BP	GO:0048546	digestive tract morphogenesis	5/196	49/18870	0.000151165073830895	0.00163883433509649	0.00105781095004942	BCL2/HIF1A/NOTCH1/SFRP1/NIPBL	5
GO:0008637	BP	GO:0008637	apoptotic mitochondrial changes	7/196	110/18870	0.000151249640046907	0.00163883433509649	0.00105781095004942	CCAR2/GSK3B/GCLC/GCLM/ACAA2/BAD/BCL2	7
GO:0031647	BP	GO:0031647	regulation of protein stability	12/196	325/18870	0.000156981706332102	0.00169544742898647	0.00109435274646564	BAG5/CCAR2/HSP90AA1/HSP90AB1/HSPA8/DERL1/BCL2/MDM2/MTOR/PHB2/CASP3/PRKDC	12
GO:0090596	BP	GO:0090596	sensory organ morphogenesis	11/196	277/18870	0.000157394956762588	0.00169544742898647	0.00109435274646564	AQP1/BCL2/CITED2/EDN1/GNGT1/HIF1A/NOTCH1/TWIST1/VEGFA/NIPBL/YY1	11
GO:0010717	BP	GO:0010717	regulation of epithelial to mesenchymal transition	7/196	111/18870	0.000160030155847622	0.00170954800130342	0.00110345417879434	TGFB2/ADAM8/MTOR/NOTCH1/RGCC/SFRP1/TWIST1	7
GO:0071347	BP	GO:0071347	cellular response to interleukin-1	7/196	111/18870	0.000160030155847622	0.00170954800130342	0.00110345417879434	EDN1/HIF1A/IRAK1/PTGIS/RORA/SFRP1/YY1	7
GO:0002200	BP	GO:0002200	somatic diversification of immune receptors	6/196	78/18870	0.000160560154302656	0.00170954800130342	0.00110345417879434	ATM/POLB/POLQ/PRKDC/SAMHD1/YY1	6
GO:0046209	BP	GO:0046209	nitric oxide metabolic process	6/196	78/18870	0.000160560154302656	0.00170954800130342	0.00110345417879434	HSP90AA1/HSP90AB1/EDN1/PTGIS/PTGS2/RORA	6
GO:0045785	BP	GO:0045785	positive regulation of cell adhesion	15/196	482/18870	0.000161500879901671	0.00171460876529613	0.00110672072712839	ATM/GSK3B/HSPH1/TGFB2/ADAM8/BAD/CITED2/IRAK1/MTOR/NDNF/P4HB/SFRP1/VEGFA/LYN/RPS3	15
GO:0042149	BP	GO:0042149	cellular response to glucose starvation	5/196	50/18870	0.000166557051619632	0.00176320740852507	0.00113808947250075	EIF2AK3/HSPA5/TBL2/BCL2/SUV39H1	5
GO:0030099	BP	GO:0030099	myeloid cell differentiation	14/196	430/18870	0.00016838045134175	0.00177740281588254	0.00114725211757205	HSF1/HSPA9/CITED2/HIF1A/MTOR/SFRP1/VEGFA/CASP3/CUL4A/FOXP1/LYN/NCOA6/PARP1/PRKDC	14
GO:0006839	BP	GO:0006839	mitochondrial transport	9/196	190/18870	0.000170783875651521	0.00178714921150717	0.00115354307926016	GSK3B/HSP90AA1/HSPA1L/HSPA4/GCLC/ACAA2/BAD/BCL2/MGARP	9
GO:0006983	BP	GO:0006983	ER overload response	3/196	11/18870	0.000171244210548869	0.00178714921150717	0.00115354307926016	GSK3B/EIF2AK3/HSPA5	3
GO:0034975	BP	GO:0034975	protein folding in endoplasmic reticulum	3/196	11/18870	0.000171244210548869	0.00178714921150717	0.00115354307926016	DNAJC10/HSPA5/P4HB	3
GO:0085020	BP	GO:0085020	protein K6-linked ubiquitination	3/196	11/18870	0.000171244210548869	0.00178714921150717	0.00115354307926016	BARD1/BRCA1/UBE2T	3
GO:2001057	BP	GO:2001057	reactive nitrogen species metabolic process	6/196	79/18870	0.000172272719553338	0.00179280423399575	0.00115719320092474	HSP90AA1/HSP90AB1/EDN1/PTGIS/PTGS2/RORA	6
GO:0016032	BP	GO:0016032	viral process	14/196	432/18870	0.000176640641271253	0.00183308203505154	0.00118319113011642	GSK3B/HSP90AB1/HSPA8/NUP153/EIF2AK2/VAPB/BCL2/NOTCH1/P4HB/DDB1/FAM111A/MORC2/SMC6/TOP2A	14
GO:0035094	BP	GO:0035094	response to nicotine	5/196	51/18870	0.000183117669037873	0.00189495924925709	0.00122313073434818	HMOX1/BAD/BCL2/EDN1/CASP3	5
GO:0010821	BP	GO:0010821	regulation of mitochondrion organization	8/196	152/18870	0.000192282075712836	0.00198422175609549	0.00128074659895414	GSK3B/GCLC/ACAA2/BAD/ENDOG/HIF1A/MGARP/SIRT7	8
GO:0071900	BP	GO:0071900	regulation of protein serine/threonine kinase activity	11/196	285/18870	0.0002015331098032	0.00207387702937148	0.00133861598072752	GSTP1/CCND1/ADAM8/CCNA2/EDN1/IRAK1/RGCC/VEGFA/BLM/LYN/RPS3	11
GO:0061136	BP	GO:0061136	regulation of proteasomal protein catabolic process	9/196	196/18870	0.000215503591407625	0.00221146303828883	0.00142742299659823	BAG5/CCAR2/GSK3B/HSP90AB1/GCLC/KEAP1/MDM2/TLK2/UBQLN4	9
GO:0003171	BP	GO:0003171	atrioventricular valve development	4/196	29/18870	0.000218749902977823	0.00223233973011163	0.00144089817998805	TGFB2/MDM2/NOTCH1/TWIST1	4
GO:0010971	BP	GO:0010971	positive regulation of G2/M transition of mitotic cell cycle	4/196	29/18870	0.000218749902977823	0.00223233973011163	0.00144089817998805	HSPA2/CCND1/BRD4/DTL	4
GO:0051149	BP	GO:0051149	positive regulation of muscle cell differentiation	6/196	83/18870	0.00022604257959644	0.00229319435926899	0.00148017774089623	CTH/BCL2/EDN1/MDM2/MTOR/RBM24	6
GO:0016446	BP	GO:0016446	somatic hypermutation of immunoglobulin genes	3/196	12/18870	0.000226580550155785	0.00229319435926899	0.00148017774089623	POLB/POLQ/SAMHD1	3
GO:0090084	BP	GO:0090084	negative regulation of inclusion body assembly	3/196	12/18870	0.000226580550155785	0.00229319435926899	0.00148017774089623	DNAJB1/HSF1/HSPA2	3
GO:0043500	BP	GO:0043500	muscle adaptation	7/196	118/18870	0.0002337329407114	0.00235910179063232	0.00152271871108018	HMOX1/EDN1/GATA6/NOTCH1/FOXP1/PARP1/YY1	7
GO:0001654	BP	GO:0001654	eye development	13/196	391/18870	0.000235191391421669	0.00236733630053943	0.00152803380276546	TGFB2/AQP1/BCL2/CITED2/GNGT1/HIF1A/NOTCH1/TWIST1/VEGFA/CASP2/NIPBL/YY1/ZDHHC16	13
GO:0002520	BP	GO:0002520	immune system development	9/196	199/18870	0.000241276258433881	0.00242196658329814	0.00156329576309232	ATM/BCL2/CITED2/LYN/POLB/POLQ/PRKDC/SAMHD1/YY1	9
GO:0051091	BP	GO:0051091	positive regulation of DNA-binding transcription factor activity	10/196	244/18870	0.000243301556712588	0.00243566014926406	0.0015721344868814	HSF1/EIF2AK2/ADAM8/CARD16/DDR2/EDN1/IRAK1/PHB2/RGCC/RPS3	10
GO:0034502	BP	GO:0034502	protein localization to chromosome	7/196	119/18870	0.000246190022188148	0.00245125416686793	0.00158219988655199	ATR/RPA1/NIPBL/PARP1/VCPIP1/VRK1/XRCC5	7
GO:1990748	BP	GO:1990748	cellular detoxification	7/196	119/18870	0.000246190022188148	0.00245125416686793	0.00158219988655199	GSTM3/GSTP1/MGST2/PRDX1/PRDX6/TXN/PTGS2	7
GO:0010039	BP	GO:0010039	response to iron ion	4/196	30/18870	0.000250364482108133	0.00247994755460421	0.00160072047712752	HMOX1/BCL2/HIF1A/MDM2	4
GO:2001236	BP	GO:2001236	regulation of extrinsic apoptotic signaling pathway	8/196	158/18870	0.000250418156979578	0.00247994755460421	0.00160072047712752	GSK3B/GCLC/GCLM/GSTP1/HMOX1/BCL2/SFRP1/BRCA1	8
GO:0061053	BP	GO:0061053	somite development	6/196	85/18870	0.00025746754573918	0.00253612416712069	0.00163698053989532	ATM/TMED2/NOTCH1/SFRP1/PRKDC/RBBP6	6
GO:0071230	BP	GO:0071230	cellular response to amino acid stimulus	6/196	85/18870	0.00025746754573918	0.00253612416712069	0.00163698053989532	HSF1/GCLC/GCLM/CPEB1/DNMT3A/MTOR	6
GO:0150063	BP	GO:0150063	visual system development	13/196	395/18870	0.000259489823086844	0.00254922802200516	0.00164543862555279	TGFB2/AQP1/BCL2/CITED2/GNGT1/HIF1A/NOTCH1/TWIST1/VEGFA/CASP2/NIPBL/YY1/ZDHHC16	13
GO:1901875	BP	GO:1901875	positive regulation of post-translational protein modification	8/196	159/18870	0.000261376873647548	0.00256093724073821	0.00165299652175199	GSK3B/DERL1/HSPA5/SUV39H1/BRCA1/DCUN1D5/SPRTN/TOPORS	8
GO:0031331	BP	GO:0031331	positive regulation of cellular catabolic process	13/196	396/18870	0.000265889716410126	0.00259824327653821	0.00167707627913018	ATM/GSK3B/HSF1/HMOX1/ADAM8/BAD/ENDOG/HIF1A/MTOR/TWIST1/DTX3L/RBM24/TTC5	13
GO:0033044	BP	GO:0033044	regulation of chromosome organization	10/196	247/18870	0.000268284986804399	0.00261471399837938	0.00168770756110036	ATM/ATR/DDX11/MORC2/PARP1/RAD50/SMC6/TOP2A/XRCC5/YY1	10
GO:0010632	BP	GO:0010632	regulation of epithelial cell migration	11/196	295/18870	0.000271077770544245	0.00263496175906332	0.00170077679116636	HSPB1/HMOX1/TGFB2/EDN1/HIF1A/MTOR/NOTCH1/PTGS2/RGCC/VEGFA/FOXP1	11
GO:0030278	BP	GO:0030278	regulation of ossification	7/196	121/18870	0.000272708303454757	0.00264383523665086	0.00170650431441633	BCL2/DDR2/HIF1A/NOTCH1/SFRP1/TWIST1/NIPBL	7
GO:0008625	BP	GO:0008625	extrinsic apoptotic signaling pathway via death domain receptors	6/196	86/18870	0.00027441619678767	0.00264646405488423	0.0017082011257739	GSK3B/HMOX1/BAD/BCL2/SFRP1/BRCA1	6
GO:2000781	BP	GO:2000781	positive regulation of double-strand break repair	6/196	86/18870	0.00027441619678767	0.00264646405488423	0.0017082011257739	DDX11/MMS19/PARP1/PRKDC/RAD51AP1/TIMELESS	6
GO:0001763	BP	GO:0001763	morphogenesis of a branching structure	9/196	203/18870	0.000279574103640262	0.00268916709611156	0.00173576446371679	FGF13/TMED2/BCL2/EDN1/NOTCH1/PHB2/SFRP1/VEGFA/TIMELESS	9
GO:0045070	BP	GO:0045070	positive regulation of viral genome replication	4/196	31/18870	0.000285133806926607	0.00273550246020213	0.00176567234058992	VAPB/NOTCH1/DDB1/TOP2A	4
GO:0030518	BP	GO:0030518	intracellular steroid hormone receptor signaling pathway	7/196	122/18870	0.000286802782996903	0.00274436740924829	0.00177139435896105	FKBP4/PHB2/SFRP1/BRCA1/FOXP1/PARP1/UBR5	7
GO:0002566	BP	GO:0002566	somatic diversification of immune receptors via somatic mutation	3/196	13/18870	0.000292304557713093	0.00277538657375009	0.00179141615809516	POLB/POLQ/SAMHD1	3
GO:0036363	BP	GO:0036363	transforming growth factor beta activation	3/196	13/18870	0.000292304557713093	0.00277538657375009	0.00179141615809516	HSP90AB1/ADAM8/GATA6	3
GO:0090158	BP	GO:0090158	endoplasmic reticulum membrane organization	3/196	13/18870	0.000292304557713093	0.00277538657375009	0.00179141615809516	TMED2/VAPB/VCPIP1	3
GO:0021915	BP	GO:0021915	neural tube development	8/196	162/18870	0.000296632016564981	0.00280923483039946	0.00181326403848002	TGFB2/TMED2/CITED2/HIF1A/NOTCH1/SFRP1/TWIST1/CASP3	8
GO:0048880	BP	GO:0048880	sensory system development	13/196	401/18870	0.000299954969127914	0.0028334207853006	0.00182887523686898	TGFB2/AQP1/BCL2/CITED2/GNGT1/HIF1A/NOTCH1/TWIST1/VEGFA/CASP2/NIPBL/YY1/ZDHHC16	13
GO:0043281	BP	GO:0043281	regulation of cysteine-type endopeptidase activity involved in apoptotic process	8/196	163/18870	0.000309212176329918	0.00290596341224341	0.00187569899658777	EIF2AK3/AQP1/BAD/CARD16/EGLN3/VEGFA/CASP2/RPS3	8
GO:0043524	BP	GO:0043524	negative regulation of neuron apoptotic process	8/196	163/18870	0.000309212176329918	0.00290596341224341	0.00187569899658777	GCLC/GCLM/CCND1/ADAM8/BCL2/HIF1A/HYOU1/NDNF	8
GO:0007249	BP	GO:0007249	canonical NF-kappaB signal transduction	11/196	300/18870	0.000312836966599553	0.00293254805331489	0.00189285846403747	HSPB1/NUP62/GSTP1/HMOX1/CTH/CARD16/EDN1/IRAK1/RORA/BRD4/PARP1	11
GO:0046685	BP	GO:0046685	response to arsenic-containing substance	4/196	32/18870	0.000323236093969049	0.00301468802577715	0.00194587697875038	ATR/HSF1/GCLC/HMOX1	4
GO:1902751	BP	GO:1902751	positive regulation of cell cycle G2/M phase transition	4/196	32/18870	0.000323236093969049	0.00301468802577715	0.00194587697875038	HSPA2/CCND1/BRD4/DTL	4
GO:0048145	BP	GO:0048145	regulation of fibroblast proliferation	6/196	89/18870	0.000330571013970414	0.00306756578203276	0.00198000774376022	GSTP1/AQP1/CCNA2/DDR2/E2F1/SFRP1	6
GO:0097194	BP	GO:0097194	execution phase of apoptosis	6/196	89/18870	0.000330571013970414	0.00306756578203276	0.00198000774376022	HSF1/ENDOG/PTGIS/CASP2/CASP3/TOP2A	6
GO:0001838	BP	GO:0001838	embryonic epithelial tube formation	7/196	125/18870	0.000332633668975945	0.00307123417671023	0.00198237556580045	TGFB2/TMED2/CITED2/HIF1A/SFRP1/TWIST1/CASP3	7
GO:0006805	BP	GO:0006805	xenobiotic metabolic process	7/196	125/18870	0.000332633668975945	0.00307123417671023	0.00198237556580045	ABCC4/ALDH3A1/GSTA4/GSTM3/GSTP1/RORA/SLC29A1	7
GO:0097305	BP	GO:0097305	response to alcohol	10/196	254/18870	0.000335042354648635	0.00308574008631393	0.00199173862934544	DNMT3A/MDM2/SFRP1/BLM/BRCA1/PARP1/POLB/RAD51/SETD7/SGK1	10
GO:0045428	BP	GO:0045428	regulation of nitric oxide biosynthetic process	5/196	58/18870	0.000336828798497951	0.00309445709143754	0.00199736515502526	HSP90AA1/HSP90AB1/EDN1/PTGIS/PTGS2	5
GO:0030900	BP	GO:0030900	forebrain development	13/196	407/18870	0.000345694602841326	0.00316800725588916	0.00204483924540077	DNAJB1/GSK3B/FGF13/AQP1/E2F1/HIF1A/MGARP/NDNF/NOTCH1/CASP3/FBXO45/FOXP1/ZDHHC16	13
GO:0007589	BP	GO:0007589	body fluid secretion	6/196	90/18870	0.00035116340809227	0.00321013894643157	0.00207203379621376	CCND1/AQP1/EDN1/HIF1A/SLC29A1/VEGFA	6
GO:0010574	BP	GO:0010574	regulation of vascular endothelial growth factor production	5/196	59/18870	0.000364946238633483	0.00332787609684592	0.00214802905959625	EIF2AK3/HIF1A/PTGS2/RORA/BRCA1	5
GO:0000722	BP	GO:0000722	telomere maintenance via recombination	3/196	14/18870	0.000369183398951913	0.00335820158454037	0.00216760311431416	RAD50/RAD51/SMC6	3
GO:0001843	BP	GO:0001843	neural tube closure	6/196	91/18870	0.000372746528185784	0.00337395137551948	0.00217776906031731	TGFB2/TMED2/CITED2/SFRP1/TWIST1/CASP3	6
GO:0031507	BP	GO:0031507	heterochromatin formation	6/196	91/18870	0.000372746528185784	0.00337395137551948	0.00217776906031731	DNMT3A/SUV39H1/CBX3/MORC2/POLE3/UBR5	6
GO:0097237	BP	GO:0097237	cellular response to toxic substance	7/196	128/18870	0.000384160829456447	0.00346874631303322	0.00223895591780731	GSTM3/GSTP1/MGST2/PRDX1/PRDX6/TXN/PTGS2	7
GO:0051222	BP	GO:0051222	positive regulation of protein transport	11/196	308/18870	0.000390885385956674	0.00352083560358041	0.00227257775543978	GSK3B/HSP90AA1/HSPA1L/TGFB2/SERP1/ADAM8/BAD/HIF1A/MDM2/PTGS2/UBR5	11
GO:0070228	BP	GO:0070228	regulation of lymphocyte apoptotic process	5/196	60/18870	0.000394802326110436	0.00353515042681883	0.00228181747933703	ADAM8/BCL2/HIF1A/FOXP1/LYN	5
GO:0080164	BP	GO:0080164	regulation of nitric oxide metabolic process	5/196	60/18870	0.000394802326110436	0.00353515042681883	0.00228181747933703	HSP90AA1/HSP90AB1/EDN1/PTGIS/PTGS2	5
GO:0060606	BP	GO:0060606	tube closure	6/196	92/18870	0.000395353413639891	0.00353515042681883	0.00228181747933703	TGFB2/TMED2/CITED2/SFRP1/TWIST1/CASP3	6
GO:0009612	BP	GO:0009612	response to mechanical stimulus	9/196	213/18870	0.000397826363928372	0.00354007807901479	0.00228499810860461	GCLC/AQP1/BAD/CITED2/DDR2/EDN1/PTGS2/CASP2/CHEK1	9
GO:0045637	BP	GO:0045637	regulation of myeloid cell differentiation	9/196	213/18870	0.000397826363928372	0.00354007807901479	0.00228499810860461	HSF1/HSPA9/HIF1A/MTOR/SFRP1/CUL4A/FOXP1/LYN/PRKDC	9
GO:0000096	BP	GO:0000096	sulfur amino acid metabolic process	4/196	34/18870	0.000410161810827728	0.00362358779637734	0.00233890074633305	GCLC/GCLM/CTH/CBS	4
GO:0001782	BP	GO:0001782	B cell homeostasis	4/196	34/18870	0.000410161810827728	0.00362358779637734	0.00233890074633305	BCL2/HIF1A/CASP3/LYN	4
GO:0043276	BP	GO:0043276	anoikis	4/196	34/18870	0.000410161810827728	0.00362358779637734	0.00233890074633305	BCL2/E2F1/MTOR/NOTCH1	4
GO:0045185	BP	GO:0045185	maintenance of protein location	6/196	93/18870	0.000419017657801574	0.00367538345557381	0.00237233305507207	KEAP1/TXN/HSPA5/TMED2/BARD1/TOPORS	6
GO:0055006	BP	GO:0055006	cardiac cell development	6/196	93/18870	0.000419017657801574	0.00367538345557381	0.00237233305507207	EDN1/MTOR/NOTCH1/VEGFA/FOXP1/YY1	6
GO:1900182	BP	GO:1900182	positive regulation of protein localization to nucleus	6/196	93/18870	0.000419017657801574	0.00367538345557381	0.00237233305507207	HSP90AA1/EIF2AK3/PTGS2/DTX3L/PARP1/UBR5	6
GO:0010595	BP	GO:0010595	positive regulation of endothelial cell migration	7/196	130/18870	0.000421924193266054	0.00368333821799086	0.00237746757941635	HSPB1/HMOX1/EDN1/HIF1A/PTGS2/VEGFA/FOXP1	7
GO:0050864	BP	GO:0050864	regulation of B cell activation	7/196	130/18870	0.000421924193266054	0.00368333821799086	0.00237746757941635	ATM/BAD/BCL2/SFRP1/CASP3/LYN/MNDA	7
GO:0003179	BP	GO:0003179	heart valve morphogenesis	5/196	61/18870	0.000426466172814321	0.00369670913093637	0.00238609804182675	TGFB2/MDM2/MTOR/NOTCH1/TWIST1	5
GO:0010921	BP	GO:0010921	regulation of phosphatase activity	5/196	61/18870	0.000426466172814321	0.00369670913093637	0.00238609804182675	GSK3B/HSP90AB1/TGFB2/MTOR/MASTL	5
GO:0046902	BP	GO:0046902	regulation of mitochondrial membrane permeability	5/196	61/18870	0.000426466172814321	0.00369670913093637	0.00238609804182675	GSK3B/GCLC/ACAA2/BAD/BCL2	5
GO:0010639	BP	GO:0010639	negative regulation of organelle organization	12/196	363/18870	0.000429739956712157	0.00371634272424316	0.00239877084806712	ATM/FKBP4/FGF13/GCLC/ACAA2/MTOR/BRCA1/CHEK1/PARP1/RAD1/RAD50/TOP2A	12
GO:0030218	BP	GO:0030218	erythrocyte differentiation	7/196	131/18870	0.000441887159215187	0.00381244097084016	0.00246079894654778	HSPA9/CITED2/HIF1A/VEGFA/CASP3/LYN/PRKDC	7
GO:0014706	BP	GO:0014706	striated muscle tissue development	10/196	264/18870	0.000454039002406678	0.0038427874384237	0.00248038654305936	TGFB2/CITED2/EDN1/GATA6/MTOR/NOTCH1/TWIST1/VEGFA/FOXP1/YY1	10
GO:0042692	BP	GO:0042692	muscle cell differentiation	13/196	419/18870	0.000455220329029983	0.0038427874384237	0.00248038654305936	CTH/BCL2/EDN1/GATA6/MDM2/MTOR/NOTCH1/RORA/VEGFA/CASP3/FOXP1/RBM24/YY1	13
GO:0001325	BP	GO:0001325	formation of extrachromosomal circular DNA	3/196	15/18870	0.000457957340918048	0.0038427874384237	0.00248038654305936	BLM/SMARCAL1/XRCC5	3
GO:0033689	BP	GO:0033689	negative regulation of osteoblast proliferation	3/196	15/18870	0.000457957340918048	0.0038427874384237	0.00248038654305936	EIF2AK2/BCL2/SFRP1	3
GO:0035358	BP	GO:0035358	regulation of peroxisome proliferator activated receptor signaling pathway	3/196	15/18870	0.000457957340918048	0.0038427874384237	0.00248038654305936	CITED2/PTGIS/TWIST1	3
GO:0061307	BP	GO:0061307	cardiac neural crest cell differentiation involved in heart development	3/196	15/18870	0.000457957340918048	0.0038427874384237	0.00248038654305936	CITED2/EDN1/TWIST1	3
GO:0061308	BP	GO:0061308	cardiac neural crest cell development involved in heart development	3/196	15/18870	0.000457957340918048	0.0038427874384237	0.00248038654305936	CITED2/EDN1/TWIST1	3
GO:0070885	BP	GO:0070885	negative regulation of calcineurin-NFAT signaling cascade	3/196	15/18870	0.000457957340918048	0.0038427874384237	0.00248038654305936	GSK3B/MTOR/DYRK2	3
GO:0090656	BP	GO:0090656	t-circle formation	3/196	15/18870	0.000457957340918048	0.0038427874384237	0.00248038654305936	BLM/SMARCAL1/XRCC5	3
GO:0090737	BP	GO:0090737	telomere maintenance via telomere trimming	3/196	15/18870	0.000457957340918048	0.0038427874384237	0.00248038654305936	BLM/SMARCAL1/XRCC5	3
GO:0106057	BP	GO:0106057	negative regulation of calcineurin-mediated signaling	3/196	15/18870	0.000457957340918048	0.0038427874384237	0.00248038654305936	GSK3B/MTOR/DYRK2	3
GO:1901836	BP	GO:1901836	regulation of transcription of nucleolar large rRNA by RNA polymerase I	3/196	15/18870	0.000457957340918048	0.0038427874384237	0.00248038654305936	MTOR/DDX11/SIRT7	3
GO:0045943	BP	GO:0045943	positive regulation of transcription by RNA polymerase I	4/196	35/18870	0.000459350458518129	0.0038427874384237	0.00248038654305936	EIF2AK3/MTOR/DDX11/SIRT7	4
GO:0046824	BP	GO:0046824	positive regulation of nucleocytoplasmic transport	5/196	62/18870	0.000460007942547463	0.0038427874384237	0.00248038654305936	GSK3B/HSP90AA1/MDM2/PTGS2/UBR5	5
GO:1903322	BP	GO:1903322	positive regulation of protein modification by small protein conjugation or removal	7/196	132/18870	0.000462597338159503	0.00385567555153758	0.00248870537485667	GSK3B/DERL1/HSPA5/BRCA1/DCUN1D5/SPRTN/TOPORS	7
GO:0043122	BP	GO:0043122	regulation of canonical NF-kappaB signal transduction	10/196	265/18870	0.00046766033342456	0.00388907600075864	0.00251026421101599	HSPB1/NUP62/GSTP1/HMOX1/CTH/CARD16/IRAK1/RORA/BRD4/PARP1	10
GO:0048593	BP	GO:0048593	camera-type eye morphogenesis	7/196	133/18870	0.000484074876554206	0.00401651316492273	0.0025925204981886	AQP1/CITED2/HIF1A/NOTCH1/TWIST1/VEGFA/YY1	7
GO:0010573	BP	GO:0010573	vascular endothelial growth factor production	5/196	63/18870	0.000495498821228544	0.00410206215147406	0.00264773941373219	EIF2AK3/HIF1A/PTGS2/RORA/BRCA1	5
GO:0048565	BP	GO:0048565	digestive tract development	7/196	134/18870	0.000506340222868973	0.0041824156525769	0.00269960482289594	TGFB2/BCL2/GATA6/HIF1A/NOTCH1/SFRP1/NIPBL	7
GO:0043086	BP	GO:0043086	negative regulation of catalytic activity	14/196	480/18870	0.000511365368604015	0.00421447431305859	0.00272029758077586	BAG5/CCAR2/GSK3B/HSPB1/GSTP1/TGFB2/TMED2/AQP1/CARD16/NOTCH1/VEGFA/DTX3L/LYN/MASTL	14
GO:2000780	BP	GO:2000780	negative regulation of double-strand break repair	4/196	36/18870	0.000512602115276198	0.00421523703722659	0.00272078989287813	HSF1/TWIST1/POLQ/UBQLN4	4
GO:1901874	BP	GO:1901874	negative regulation of post-translational protein modification	6/196	97/18870	0.000524939199689092	0.00430707352261606	0.00278006717172115	BAG5/GCLC/BRCA1/DTX3L/RPS3/SIRT7	6
GO:0048524	BP	GO:0048524	positive regulation of viral process	5/196	64/18870	0.000533010986681003	0.00436358327762848	0.00281654226646172	VAPB/NOTCH1/P4HB/DDB1/TOP2A	5
GO:0006750	BP	GO:0006750	glutathione biosynthetic process	3/196	16/18870	0.000559340322679997	0.00456897948725745	0.00294911842439985	GCLC/GCLM/MGST2	3
GO:0022616	BP	GO:0022616	DNA strand elongation	4/196	37/18870	0.000570102615451932	0.00461602441471377	0.00297948429991383	MCM7/POLE3/RAD50/YY1	4
GO:0033144	BP	GO:0033144	negative regulation of intracellular steroid hormone receptor signaling pathway	4/196	37/18870	0.000570102615451932	0.00461602441471377	0.00297948429991383	PHB2/SFRP1/BRCA1/FOXP1	4
GO:1905168	BP	GO:1905168	positive regulation of double-strand break repair via homologous recombination	4/196	37/18870	0.000570102615451932	0.00461602441471377	0.00297948429991383	MMS19/PARP1/RAD51AP1/TIMELESS	4
GO:0030888	BP	GO:0030888	regulation of B cell proliferation	5/196	65/18870	0.000572617578046741	0.00461602441471377	0.00297948429991383	ATM/BCL2/CASP3/LYN/MNDA	5
GO:0032507	BP	GO:0032507	maintenance of protein location in cell	5/196	65/18870	0.000572617578046741	0.00461602441471377	0.00297948429991383	TXN/HSPA5/TMED2/BARD1/TOPORS	5
GO:1902808	BP	GO:1902808	positive regulation of cell cycle G1/S phase transition	5/196	65/18870	0.000572617578046741	0.00461602441471377	0.00297948429991383	DDR2/MDM2/PHB2/RGCC/CUL4A	5
GO:0072175	BP	GO:0072175	epithelial tube formation	7/196	137/18870	0.000578072104077882	0.00464982015594524	0.00300129828341056	TGFB2/TMED2/CITED2/HIF1A/SFRP1/TWIST1/CASP3	7
GO:0003300	BP	GO:0003300	cardiac muscle hypertrophy	6/196	99/18870	0.000585157412661181	0.00468634762661693	0.00302487550389384	EDN1/GATA6/NOTCH1/FOXP1/PARP1/YY1	6
GO:0098869	BP	GO:0098869	cellular oxidant detoxification	6/196	99/18870	0.000585157412661181	0.00468634762661693	0.00302487550389384	GSTP1/MGST2/PRDX1/PRDX6/TXN/PTGS2	6
GO:1904951	BP	GO:1904951	positive regulation of establishment of protein localization	11/196	324/18870	0.000596651672036896	0.00476803635527967	0.0030776027563223	GSK3B/HSP90AA1/HSPA1L/TGFB2/SERP1/ADAM8/BAD/HIF1A/MDM2/PTGS2/UBR5	11
GO:0043401	BP	GO:0043401	steroid hormone mediated signaling pathway	7/196	138/18870	0.000603699172506028	0.00481391288206105	0.00310721446956281	FKBP4/PHB2/SFRP1/BRCA1/FOXP1/PARP1/UBR5	7
GO:0000209	BP	GO:0000209	protein polyubiquitination	9/196	226/18870	0.000610404852595198	0.00485687144051989	0.00313494273505184	BCL2/MDM2/BARD1/BRCA1/DTL/DTX3L/TOPORS/UBE2T/UBR5	9
GO:0001756	BP	GO:0001756	somitogenesis	5/196	66/18870	0.000614392664860345	0.00487806589945153	0.00314862302613321	ATM/TMED2/NOTCH1/SFRP1/PRKDC	5
GO:0060537	BP	GO:0060537	muscle tissue development	13/196	433/18870	0.000618991337727389	0.00490400879180151	0.00316536826695228	MAFF/TGFB2/BCL2/CITED2/EDN1/GATA6/MTOR/NOTCH1/TWIST1/VEGFA/FOXP1/RBM24/YY1	13
GO:0007143	BP	GO:0007143	female meiotic nuclear division	4/196	38/18870	0.000632038754581472	0.0049646711553905	0.00320452372707787	ATM/DDB1/MASTL/TOP2A	4
GO:0043516	BP	GO:0043516	regulation of DNA damage response, signal transduction by p53 class mediator	4/196	38/18870	0.000632038754581472	0.0049646711553905	0.00320452372707787	ATM/ATR/MDM2/TWIST1	4
GO:0045429	BP	GO:0045429	positive regulation of nitric oxide biosynthetic process	4/196	38/18870	0.000632038754581472	0.0049646711553905	0.00320452372707787	HSP90AA1/HSP90AB1/EDN1/PTGS2	4
GO:1990776	BP	GO:1990776	response to angiotensin	4/196	38/18870	0.000632038754581472	0.0049646711553905	0.00320452372707787	HSF1/BRIP1/DDR2/PTGS2	4
GO:0071902	BP	GO:0071902	positive regulation of protein serine/threonine kinase activity	7/196	140/18870	0.000657659180542656	0.00513895533702005	0.00331701814570213	CCND1/ADAM8/EDN1/IRAK1/RGCC/VEGFA/RPS3	7
GO:0010611	BP	GO:0010611	regulation of cardiac muscle hypertrophy	5/196	67/18870	0.000658411215817987	0.00513895533702005	0.00331701814570213	EDN1/NOTCH1/FOXP1/PARP1/YY1	5
GO:0071300	BP	GO:0071300	cellular response to retinoic acid	5/196	67/18870	0.000658411215817987	0.00513895533702005	0.00331701814570213	ATM/GSK3B/AQP1/PHB2/LYN	5
GO:0032310	BP	GO:0032310	prostaglandin secretion	3/196	17/18870	0.000674020516206783	0.00522756122464376	0.00337421018528781	ABCC4/EDN1/PTGS2	3
GO:0090399	BP	GO:0090399	replicative senescence	3/196	17/18870	0.000674020516206783	0.00522756122464376	0.00337421018528781	ATM/ATR/CHEK1	3
GO:1902036	BP	GO:1902036	regulation of hematopoietic stem cell differentiation	3/196	17/18870	0.000674020516206783	0.00522756122464376	0.00337421018528781	HSPA9/EIF2AK2/PRKDC	3
GO:0042113	BP	GO:0042113	B cell activation	10/196	278/18870	0.000677930712177897	0.00524684189845247	0.0033866551941837	ATM/BAD/BCL2/PHB2/SFRP1/CASP3/LYN/MNDA/PRKDC/YY1	10
GO:0014897	BP	GO:0014897	striated muscle hypertrophy	6/196	102/18870	0.000685387466878536	0.0052934327630619	0.00341672798781554	EDN1/GATA6/NOTCH1/FOXP1/PARP1/YY1	6
GO:0032435	BP	GO:0032435	negative regulation of proteasomal ubiquitin-dependent protein catabolic process	4/196	39/18870	0.000698598115651135	0.00537293415043587	0.00346804338700344	BAG5/CCAR2/HSP90AB1/TLK2	4
GO:1904407	BP	GO:1904407	positive regulation of nitric oxide metabolic process	4/196	39/18870	0.000698598115651135	0.00537293415043587	0.00346804338700344	HSP90AA1/HSP90AB1/EDN1/PTGS2	4
GO:0016445	BP	GO:0016445	somatic diversification of immunoglobulins	5/196	68/18870	0.000704749067273964	0.00539770387492159	0.00348403138849302	POLB/POLQ/PRKDC/SAMHD1/YY1	5
GO:0051865	BP	GO:0051865	protein autoubiquitination	5/196	68/18870	0.000704749067273964	0.00539770387492159	0.00348403138849302	MDM2/BRCA1/DTX3L/RAD18/UBE2T	5
GO:0010594	BP	GO:0010594	regulation of endothelial cell migration	9/196	231/18870	0.000713641784062583	0.00545447371885178	0.00352067436164529	HSPB1/HMOX1/EDN1/HIF1A/NOTCH1/PTGS2/RGCC/VEGFA/FOXP1	9
GO:0043405	BP	GO:0043405	regulation of MAP kinase activity	7/196	142/18870	0.000715376732955226	0.00545641383893799	0.00352192664213982	GSTP1/ADAM8/EDN1/IRAK1/VEGFA/LYN/RPS3	7
GO:0001667	BP	GO:0001667	ameboidal-type cell migration	14/196	497/18870	0.0007187412767483	0.00547074971805937	0.00353117995688214	HSPB1/HMOX1/TGFB2/AQP1/DDR2/EDN1/HIF1A/MTOR/NOTCH1/PTGS2/RGCC/TWIST1/VEGFA/FOXP1	14
GO:1901224	BP	GO:1901224	positive regulation of non-canonical NF-kappaB signal transduction	5/196	69/18870	0.000753482891496794	0.00572004272167473	0.00369208997893114	EIF2AK2/EDN1/IRAK1/PHB2/RPS3	5
GO:0014896	BP	GO:0014896	muscle hypertrophy	6/196	104/18870	0.000759256485043143	0.00572004272167473	0.00369208997893114	EDN1/GATA6/NOTCH1/FOXP1/PARP1/YY1	6
GO:0032642	BP	GO:0032642	regulation of chemokine production	6/196	104/18870	0.000759256485043143	0.00572004272167473	0.00369208997893114	GSTP1/HMOX1/EIF2AK2/HIF1A/TWIST1/FOXP1	6
GO:0033138	BP	GO:0033138	positive regulation of peptidyl-serine phosphorylation	6/196	104/18870	0.000759256485043143	0.00572004272167473	0.00369208997893114	HSP90AA1/HSP90AB1/TXN/BCL2/PTGS2/VEGFA	6
GO:0090100	BP	GO:0090100	positive regulation of transmembrane receptor protein serine/threonine kinase signaling pathway	6/196	104/18870	0.000759256485043143	0.00572004272167473	0.00369208997893114	HSP90AB1/NUP93/CITED2/GATA6/NOTCH1/PARP1	6
GO:0061138	BP	GO:0061138	morphogenesis of a branching epithelium	8/196	187/18870	0.00076885721325658	0.00574203528586315	0.00370628541938535	TMED2/BCL2/EDN1/NOTCH1/PHB2/SFRP1/VEGFA/TIMELESS	8
GO:0009069	BP	GO:0009069	serine family amino acid metabolic process	4/196	40/18870	0.00076996890098165	0.00574203528586315	0.00370628541938535	GCLC/GCLM/CTH/CBS	4
GO:0030279	BP	GO:0030279	negative regulation of ossification	4/196	40/18870	0.00076996890098165	0.00574203528586315	0.00370628541938535	BCL2/HIF1A/NOTCH1/SFRP1	4
GO:0035886	BP	GO:0035886	vascular associated smooth muscle cell differentiation	4/196	40/18870	0.00076996890098165	0.00574203528586315	0.00370628541938535	CTH/GATA6/NOTCH1/VEGFA	4
GO:1901532	BP	GO:1901532	regulation of hematopoietic progenitor cell differentiation	4/196	40/18870	0.00076996890098165	0.00574203528586315	0.00370628541938535	HSPA9/EIF2AK2/NOTCH1/PRKDC	4
GO:1904019	BP	GO:1904019	epithelial cell apoptotic process	7/196	144/18870	0.00077703556933114	0.005783028358416	0.00373274503161945	HMOX1/BCL2/DNMT3A/E2F1/NDNF/RGCC/CASP3	7
GO:0072593	BP	GO:0072593	reactive oxygen species metabolic process	9/196	234/18870	0.000782141474767675	0.00580929272791152	0.0037496977748306	GSTP1/PRDX1/TXN/BCL2/CBS/EDN1/HIF1A/PDK3/BRCA1	9
GO:0032602	BP	GO:0032602	chemokine production	6/196	105/18870	0.000798423623250593	0.00581171519534808	0.00375126139387717	GSTP1/HMOX1/EIF2AK2/HIF1A/TWIST1/FOXP1	6
GO:0000076	BP	GO:0000076	DNA replication checkpoint signaling	3/196	18/18870	0.000802660877565952	0.00581171519534808	0.00375126139387717	HUS1/TIMELESS/TOPBP1	3
GO:0006977	BP	GO:0006977	DNA damage response, signal transduction by p53 class mediator resulting in cell cycle arrest	3/196	18/18870	0.000802660877565952	0.00581171519534808	0.00375126139387717	ATM/MDM2/CASP2	3
GO:0019184	BP	GO:0019184	nonribosomal peptide biosynthetic process	3/196	18/18870	0.000802660877565952	0.00581171519534808	0.00375126139387717	GCLC/GCLM/MGST2	3
GO:0035234	BP	GO:0035234	ectopic germ cell programmed cell death	3/196	18/18870	0.000802660877565952	0.00581171519534808	0.00375126139387717	CASP2/DDB1/PRKDC	3
GO:0036003	BP	GO:0036003	positive regulation of transcription from RNA polymerase II promoter in response to stress	3/196	18/18870	0.000802660877565952	0.00581171519534808	0.00375126139387717	HSPA5/HIF1A/VEGFA	3
GO:0036499	BP	GO:0036499	PERK-mediated unfolded protein response	3/196	18/18870	0.000802660877565952	0.00581171519534808	0.00375126139387717	EIF2AK3/HSPA5/TMED2	3
GO:1904031	BP	GO:1904031	positive regulation of cyclin-dependent protein kinase activity	3/196	18/18870	0.000802660877565952	0.00581171519534808	0.00375126139387717	HSP90AB1/CCND1/RGCC	3
GO:0032386	BP	GO:0032386	regulation of intracellular transport	11/196	336/18870	0.000804533866887389	0.00581171519534808	0.00375126139387717	GSK3B/HSP90AA1/HSPA1L/NUP153/TXN/DERL3/MDM2/PTGS2/BARD1/SIRT7/UBR5	11
GO:0006406	BP	GO:0006406	mRNA export from nucleus	5/196	70/18870	0.000804690164715723	0.00581171519534808	0.00375126139387717	NUP107/NUP155/NUP88/NUP93/RAE1	5
GO:0014743	BP	GO:0014743	regulation of muscle hypertrophy	5/196	70/18870	0.000804690164715723	0.00581171519534808	0.00375126139387717	EDN1/NOTCH1/FOXP1/PARP1/YY1	5
GO:0032206	BP	GO:0032206	positive regulation of telomere maintenance	5/196	70/18870	0.000804690164715723	0.00581171519534808	0.00375126139387717	ATM/ATR/RAD50/XRCC5/YY1	5
GO:1902893	BP	GO:1902893	regulation of miRNA transcription	5/196	70/18870	0.000804690164715723	0.00581171519534808	0.00375126139387717	TGFB2/GATA6/HIF1A/TWIST1/YY1	5
GO:0002573	BP	GO:0002573	myeloid leukocyte differentiation	9/196	235/18870	0.000806130962221192	0.00581171519534808	0.00375126139387717	HSF1/CITED2/MTOR/SFRP1/VEGFA/CUL4A/FOXP1/LYN/PARP1	9
GO:1903050	BP	GO:1903050	regulation of proteolysis involved in protein catabolic process	9/196	235/18870	0.000806130962221192	0.00581171519534808	0.00375126139387717	BAG5/CCAR2/GSK3B/HSP90AB1/GCLC/KEAP1/MDM2/TLK2/UBQLN4	9
GO:0030308	BP	GO:0030308	negative regulation of cell growth	8/196	189/18870	0.000823947022516295	0.00592855631044928	0.0038266782974184	CCAR2/FGF13/TGFB2/BCL2/SFRP1/BRCA1/FOXP1/YY1	8
GO:0032526	BP	GO:0032526	response to retinoic acid	6/196	106/18870	0.000839132713142073	0.00602605246630681	0.0038896086980362	ATM/GSK3B/AQP1/GATA6/PHB2/LYN	6
GO:0051783	BP	GO:0051783	regulation of nuclear division	7/196	146/18870	0.000842824041223209	0.00602905585993457	0.00389154728487119	ATM/NUP62/EDN1/RGCC/CHEK1/RAD1/RAD51AP1	7
GO:0055123	BP	GO:0055123	digestive system development	7/196	146/18870	0.000842824041223209	0.00602905585993457	0.00389154728487119	TGFB2/BCL2/GATA6/HIF1A/NOTCH1/SFRP1/NIPBL	7
GO:0003203	BP	GO:0003203	endocardial cushion morphogenesis	4/196	41/18870	0.000846339769606479	0.00603078474125777	0.00389266321804141	TGFB2/MDM2/NOTCH1/TWIST1	4
GO:0045454	BP	GO:0045454	cell redox homeostasis	4/196	41/18870	0.000846339769606479	0.00603078474125777	0.00389266321804141	GCLC/PRDX1/PRDX6/TXN	4
GO:0061614	BP	GO:0061614	miRNA transcription	5/196	71/18870	0.000858449134987466	0.00610526373222746	0.00394073683384817	TGFB2/GATA6/HIF1A/TWIST1/YY1	5
GO:0035264	BP	GO:0035264	multicellular organism growth	7/196	147/18870	0.000877326996216006	0.00621552433473032	0.00401190624382987	ATM/STC2/TMED2/BCL2/MTOR/NIPBL/RBBP6	7
GO:0062013	BP	GO:0062013	positive regulation of small molecule metabolic process	7/196	147/18870	0.000877326996216006	0.00621552433473032	0.00401190624382987	HIF1A/MTOR/PTGS2/TWIST1/DDB1/DYRK2/SIRT7	7
GO:0071356	BP	GO:0071356	cellular response to tumor necrosis factor	9/196	238/18870	0.000881721090507597	0.00623466506224565	0.00402426092222782	GSTP1/CARD16/EDN1/RORA/SFRP1/BRCA1/FOXP1/RPS3/TRAIP	9
GO:0014823	BP	GO:0014823	response to activity	5/196	72/18870	0.000914838789911929	0.00644410344557466	0.00415944616365311	HSF1/GCLC/GCLM/EDN1/HIF1A	5
GO:0060411	BP	GO:0060411	cardiac septum morphogenesis	5/196	72/18870	0.000914838789911929	0.00644410344557466	0.00415944616365311	TGFB2/CITED2/GATA6/MDM2/NOTCH1	5
GO:0007595	BP	GO:0007595	lactation	4/196	42/18870	0.000927899680020425	0.00651120461180047	0.00420275764845341	CCND1/HIF1A/SLC29A1/VEGFA	4
GO:0071542	BP	GO:0071542	dopaminergic neuron differentiation	4/196	42/18870	0.000927899680020425	0.00651120461180047	0.00420275764845341	GSK3B/HIF1A/SFRP1/VEGFA	4
GO:0031960	BP	GO:0031960	response to corticosteroid	7/196	149/18870	0.000949673014395542	0.0066513220247779	0.00429319859819798	AQP1/BCL2/EDN1/PTGS2/CASP3/PARP1/SGK1	7
GO:0002067	BP	GO:0002067	glandular epithelial cell differentiation	5/196	73/18870	0.000973938824224813	0.0067570444980117	0.00436143880250541	GSK3B/BAD/GATA6/HIF1A/NOTCH1	5
GO:0003170	BP	GO:0003170	heart valve development	5/196	73/18870	0.000973938824224813	0.0067570444980117	0.00436143880250541	TGFB2/MDM2/MTOR/NOTCH1/TWIST1	5
GO:0030330	BP	GO:0030330	DNA damage response, signal transduction by p53 class mediator	5/196	73/18870	0.000973938824224813	0.0067570444980117	0.00436143880250541	ATM/ATR/MDM2/TWIST1/CASP2	5
GO:0033143	BP	GO:0033143	regulation of intracellular steroid hormone receptor signaling pathway	5/196	73/18870	0.000973938824224813	0.0067570444980117	0.00436143880250541	PHB2/SFRP1/BRCA1/FOXP1/PARP1	5
GO:0051881	BP	GO:0051881	regulation of mitochondrial membrane potential	5/196	73/18870	0.000973938824224813	0.0067570444980117	0.00436143880250541	GCLC/GCLM/BAD/BCL2/PARP1	5
GO:2000116	BP	GO:2000116	regulation of cysteine-type endopeptidase activity	8/196	195/18870	0.00100850776157182	0.00698372667975675	0.00450775432012415	EIF2AK3/AQP1/BAD/CARD16/EGLN3/VEGFA/CASP2/RPS3	8
GO:0006513	BP	GO:0006513	protein monoubiquitination	4/196	43/18870	0.00101483773817702	0.00701137531907209	0.00452560056168462	DTL/RAD18/TOPORS/UBE2T	4
GO:0031398	BP	GO:0031398	positive regulation of protein ubiquitination	6/196	110/18870	0.00101821004226481	0.00701137531907209	0.00452560056168462	GSK3B/DERL1/HSPA5/BRCA1/SPRTN/TOPORS	6
GO:0090398	BP	GO:0090398	cellular senescence	6/196	110/18870	0.00101821004226481	0.00701137531907209	0.00452560056168462	ATM/NUP62/CITED2/TWIST1/NEK4/SMC6	6
GO:0001890	BP	GO:0001890	placenta development	7/196	151/18870	0.00102663930089746	0.00705622982183998	0.00455455259373007	HSP90AB1/STC2/TMED2/CITED2/HIF1A/PTGS2/PARP1	7
GO:0016331	BP	GO:0016331	morphogenesis of embryonic epithelium	7/196	152/18870	0.00106691861521671	0.00731941932673811	0.00472443232730482	TGFB2/TMED2/CITED2/HIF1A/SFRP1/TWIST1/CASP3	7
GO:0032496	BP	GO:0032496	response to lipopolysaccharide	11/196	348/18870	0.00106933238949378	0.00732234297935887	0.00472631944407443	HSF1/GSTP1/MGST2/CARD16/EDN1/IRAK1/NOTCH1/PTGS2/CASP3/FOXP1/LYN	11
GO:0010822	BP	GO:0010822	positive regulation of mitochondrion organization	5/196	75/18870	0.00110059215054467	0.00749250352201884	0.00483615219619423	GSK3B/BAD/ENDOG/HIF1A/MGARP	5
GO:0036498	BP	GO:0036498	IRE1-mediated unfolded protein response	3/196	20/18870	0.0011043510891575	0.00749250352201884	0.00483615219619423	DNAJC10/HSPA5/VAPB	3
GO:0061050	BP	GO:0061050	regulation of cell growth involved in cardiac muscle cell development	3/196	20/18870	0.0011043510891575	0.00749250352201884	0.00483615219619423	EDN1/FOXP1/YY1	3
GO:0071731	BP	GO:0071731	response to nitric oxide	3/196	20/18870	0.0011043510891575	0.00749250352201884	0.00483615219619423	TXN/AQP1/CCNA2	3
GO:0140861	BP	GO:0140861	DNA repair-dependent chromatin remodeling	3/196	20/18870	0.0011043510891575	0.00749250352201884	0.00483615219619423	DTX3L/SIRT7/UBR5	3
GO:0043535	BP	GO:0043535	regulation of blood vessel endothelial cell migration	7/196	153/18870	0.00110842982012359	0.00750635194363111	0.00484509087395356	HSPB1/HMOX1/HIF1A/NOTCH1/PTGS2/RGCC/VEGFA	7
GO:0009746	BP	GO:0009746	response to hexose	8/196	198/18870	0.0011124520078135	0.00751976733355033	0.00485375004471404	GCLC/GCLM/BAD/HIF1A/PDK3/PTGS2/SLC29A1/CASP3	8
GO:0045862	BP	GO:0045862	positive regulation of proteolysis	11/196	350/18870	0.0011197741066824	0.00755539891761534	0.00487674900134095	GSK3B/GCLC/KEAP1/EIF2AK3/ADAM8/BAD/EGLN3/MDM2/CASP2/LYN/RPS3	11
GO:0048738	BP	GO:0048738	cardiac muscle tissue development	9/196	247/18870	0.00114375566720209	0.00770310032536104	0.00497208515772061	TGFB2/CITED2/EDN1/GATA6/MTOR/NOTCH1/VEGFA/FOXP1/YY1	9
GO:0050678	BP	GO:0050678	regulation of epithelial cell proliferation	12/196	407/18870	0.00116587405064942	0.00782765790597438	0.00505248277318594	HMOX1/TGFB2/CCND1/BAD/HIF1A/NOTCH1/PHB2/RGCC/SFRP1/TWIST1/VEGFA/PRKDC	12
GO:0043536	BP	GO:0043536	positive regulation of blood vessel endothelial cell migration	5/196	76/18870	0.00116830807484118	0.00782765790597438	0.00505248277318594	HSPB1/HMOX1/HIF1A/PTGS2/VEGFA	5
GO:0032355	BP	GO:0032355	response to estradiol	6/196	113/18870	0.00117074905162646	0.00782765790597438	0.00505248277318594	HSF1/CCNA2/DNMT3A/PTGS2/SFRP1/CASP3	6
GO:1901222	BP	GO:1901222	regulation of non-canonical NF-kappaB signal transduction	6/196	113/18870	0.00117074905162646	0.00782765790597438	0.00505248277318594	PRDX1/EIF2AK2/EDN1/IRAK1/PHB2/RPS3	6
GO:0000729	BP	GO:0000729	DNA double-strand break processing	3/196	21/18870	0.0012786056002325	0.00842644549419773	0.00543897947636798	BRIP1/BLM/RAD50	3
GO:0002902	BP	GO:0002902	regulation of B cell apoptotic process	3/196	21/18870	0.0012786056002325	0.00842644549419773	0.00543897947636798	BCL2/FOXP1/LYN	3
GO:0006268	BP	GO:0006268	DNA unwinding involved in DNA replication	3/196	21/18870	0.0012786056002325	0.00842644549419773	0.00543897947636798	BLM/MCM7/RAD51	3
GO:0042790	BP	GO:0042790	nucleolar large rRNA transcription by RNA polymerase I	3/196	21/18870	0.0012786056002325	0.00842644549419773	0.00543897947636798	MTOR/DDX11/SIRT7	3
GO:0044321	BP	GO:0044321	response to leptin	3/196	21/18870	0.0012786056002325	0.00842644549419773	0.00543897947636798	CCND1/CCNA2/EDN1	3
GO:0050849	BP	GO:0050849	negative regulation of calcium-mediated signaling	3/196	21/18870	0.0012786056002325	0.00842644549419773	0.00543897947636798	GSK3B/MTOR/DYRK2	3
GO:0060973	BP	GO:0060973	cell migration involved in heart development	3/196	21/18870	0.0012786056002325	0.00842644549419773	0.00543897947636798	EDN1/NOTCH1/TWIST1	3
GO:2000047	BP	GO:2000047	regulation of cell-cell adhesion mediated by cadherin	3/196	21/18870	0.0012786056002325	0.00842644549419773	0.00543897947636798	NOTCH1/RGCC/VEGFA	3
GO:0006984	BP	GO:0006984	ER-nucleus signaling pathway	4/196	46/18870	0.001309811021159	0.00858602099991057	0.00554197995279673	GSK3B/EIF2AK3/HSPA5/TMED2	4
GO:0031018	BP	GO:0031018	endocrine pancreas development	4/196	46/18870	0.001309811021159	0.00858602099991057	0.00554197995279673	GSK3B/EIF2AK3/BAD/GATA6	4
GO:0045646	BP	GO:0045646	regulation of erythrocyte differentiation	4/196	46/18870	0.001309811021159	0.00858602099991057	0.00554197995279673	HSPA9/HIF1A/LYN/PRKDC	4
GO:0031397	BP	GO:0031397	negative regulation of protein ubiquitination	5/196	78/18870	0.001312929401375	0.00859117569212344	0.00554530712855216	BAG5/GCLC/DTX3L/RPS3/SIRT7	5
GO:0022412	BP	GO:0022412	cellular process involved in reproduction in multicellular organism	13/196	471/18870	0.00133206945147996	0.00870096428945421	0.00561617187550062	ATM/HSPA2/BCL2/BRIP1/DNMT3A/EDN1/MTOR/SFRP1/DDB1/FANCG/MASTL/PSME4/TOP2A	13
GO:0098754	BP	GO:0098754	detoxification	7/196	158/18870	0.00133538908973643	0.00870720956918407	0.00562020298782411	GSTM3/GSTP1/MGST2/PRDX1/PRDX6/TXN/PTGS2	7
GO:0051146	BP	GO:0051146	striated muscle cell differentiation	10/196	305/18870	0.00136721770833592	0.00889899299913344	0.00574399256673023	BCL2/EDN1/GATA6/MTOR/NOTCH1/VEGFA/CASP3/FOXP1/RBM24/YY1	10
GO:0003254	BP	GO:0003254	regulation of membrane depolarization	4/196	47/18870	0.00142015064290399	0.00919478904825714	0.00593491869821501	GCLC/GCLM/BCL2/PARP1	4
GO:0010830	BP	GO:0010830	regulation of myotube differentiation	4/196	47/18870	0.00142015064290399	0.00919478904825714	0.00593491869821501	BCL2/MTOR/NOTCH1/RBM24	4
GO:0043666	BP	GO:0043666	regulation of phosphoprotein phosphatase activity	4/196	47/18870	0.00142015064290399	0.00919478904825714	0.00593491869821501	GSK3B/HSP90AB1/MTOR/MASTL	4
GO:0034284	BP	GO:0034284	response to monosaccharide	8/196	206/18870	0.00143195333389963	0.00925494049488815	0.00597374437909376	GCLC/GCLM/BAD/HIF1A/PDK3/PTGS2/SLC29A1/CASP3	8
GO:0006090	BP	GO:0006090	pyruvate metabolic process	6/196	118/18870	0.00146318131887966	0.00944021012040745	0.00609332952225854	ME1/HIF1A/MTOR/PDK1/PDK3/PGK1	6
GO:0048844	BP	GO:0048844	artery morphogenesis	5/196	80/18870	0.00147035750244394	0.00945339797382808	0.00610184182606938	TGFB2/CITED2/EDN1/NOTCH1/VEGFA	5
GO:0051899	BP	GO:0051899	membrane depolarization	5/196	80/18870	0.00147035750244394	0.00945339797382808	0.00610184182606938	GCLC/GCLM/BCL2/EDN1/PARP1	5
GO:0043254	BP	GO:0043254	regulation of protein-containing complex assembly	12/196	419/18870	0.00149080543820298	0.00956816591348393	0.00617592056647814	ATM/ATR/FKBP4/GSK3B/HSF1/HSP90AA1/HSPA8/EIF2AK2/HSPA5/MTOR/VEGFA/RPS3	12
GO:1901654	BP	GO:1901654	response to ketone	8/196	208/18870	0.00152222903091354	0.00975285521719216	0.006295131131961	HSF1/TGFB2/AQP1/EDN1/SFRP1/FOXP1/PARP1/SGK1	8
GO:0006356	BP	GO:0006356	regulation of transcription by RNA polymerase I	4/196	48/18870	0.00153681118653094	0.00981215322561523	0.0063334059479584	EIF2AK3/MTOR/DDX11/SIRT7	4
GO:0031670	BP	GO:0031670	cellular response to nutrient	4/196	48/18870	0.00153681118653094	0.00981215322561523	0.0063334059479584	BRIP1/MDM2/MTOR/SFRP1	4
GO:0045913	BP	GO:0045913	positive regulation of carbohydrate metabolic process	5/196	81/18870	0.00155408369113107	0.00990526698637868	0.00639350766393207	HIF1A/MTOR/DDB1/DYRK2/SIRT7	5
GO:0030307	BP	GO:0030307	positive regulation of cell growth	7/196	163/18870	0.00159717963413615	0.0101623657550217	0.00655945603765761	TGFB2/BCL2/EDN1/MTOR/SFRP1/VEGFA/BRAT1	7
GO:0070227	BP	GO:0070227	lymphocyte apoptotic process	5/196	82/18870	0.00164126395772355	0.0104248558969889	0.00672888435661976	ADAM8/BCL2/HIF1A/FOXP1/LYN	5
GO:0031648	BP	GO:0031648	protein destabilization	4/196	49/18870	0.00165997972988206	0.0105075005582225	0.00678222863050021	DERL1/MDM2/MTOR/PRKDC	4
GO:0042220	BP	GO:0042220	response to cocaine	4/196	49/18870	0.00165997972988206	0.0105075005582225	0.00678222863050021	HSP90AA1/CCNA2/DNMT3A/MDM2	4
GO:0071887	BP	GO:0071887	leukocyte apoptotic process	6/196	121/18870	0.00166353670837944	0.0105119540886275	0.0067851032305302	ADAM8/BCL2/HIF1A/CASP3/FOXP1/LYN	6
GO:0046823	BP	GO:0046823	negative regulation of nucleocytoplasmic transport	3/196	23/18870	0.00167677101787244	0.0105219172547816	0.00679153411010676	NUP153/TXN/BARD1	3
GO:0051131	BP	GO:0051131	chaperone-mediated protein complex assembly	3/196	23/18870	0.00167677101787244	0.0105219172547816	0.00679153411010676	HSP90AA1/HSP90AB1/HSPA4	3
GO:0051457	BP	GO:0051457	maintenance of protein location in nucleus	3/196	23/18870	0.00167677101787244	0.0105219172547816	0.00679153411010676	TXN/BARD1/TOPORS	3
GO:0071636	BP	GO:0071636	positive regulation of transforming growth factor beta production	3/196	23/18870	0.00167677101787244	0.0105219172547816	0.00679153411010676	ADAM8/GATA6/PTGS2	3
GO:0045088	BP	GO:0045088	regulation of innate immune response	12/196	425/18870	0.00167939395923224	0.0105219172547816	0.00679153411010676	HSP90AA1/HSPA8/EIF2AK2/ADAM8/IRAK1/PHB2/LYN/MNDA/PARP1/PRKDC/SAMHD1/XRCC5	12
GO:0002237	BP	GO:0002237	response to molecule of bacterial origin	11/196	369/18870	0.00170445460444451	0.0106607992576801	0.0068811776453224	HSF1/GSTP1/MGST2/CARD16/EDN1/IRAK1/NOTCH1/PTGS2/CASP3/FOXP1/LYN	11
GO:0022612	BP	GO:0022612	gland morphogenesis	6/196	122/18870	0.00173474708383026	0.0108318784014079	0.00699160332269858	TGFB2/BCL2/NOTCH1/PHB2/SFRP1/POLB	6
GO:0006693	BP	GO:0006693	prostaglandin metabolic process	4/196	50/18870	0.00178984257147009	0.0111006397866933	0.00716507951258362	GSTP1/EDN1/PTGIS/PTGS2	4
GO:0022602	BP	GO:0022602	ovulation cycle process	4/196	50/18870	0.00178984257147009	0.0111006397866933	0.00716507951258362	TGFB2/NOTCH1/CASP2/CASP3	4
GO:0045910	BP	GO:0045910	negative regulation of DNA recombination	4/196	50/18870	0.00178984257147009	0.0111006397866933	0.00716507951258362	BLM/POLQ/UBQLN4/ZRANB3	4
GO:1902041	BP	GO:1902041	regulation of extrinsic apoptotic signaling pathway via death domain receptors	4/196	50/18870	0.00178984257147009	0.0111006397866933	0.00716507951258362	GSK3B/HMOX1/SFRP1/BRCA1	4
GO:0010631	BP	GO:0010631	epithelial cell migration	11/196	372/18870	0.00181624747640789	0.0112336142787101	0.00725090995359909	HSPB1/HMOX1/TGFB2/EDN1/HIF1A/MTOR/NOTCH1/PTGS2/RGCC/VEGFA/FOXP1	11
GO:0006790	BP	GO:0006790	sulfur compound metabolic process	10/196	317/18870	0.00181816297116749	0.0112336142787101	0.00725090995359909	HSPA9/GCLC/GCLM/GSTP1/CTH/CBS/NDNF/PDK1/PDK3/MMS19	10
GO:0016051	BP	GO:0016051	carbohydrate biosynthetic process	8/196	214/18870	0.00182043097839031	0.0112336142787101	0.00725090995359909	GSK3B/RANBP2/PGD/PGK1/DDB1/DYRK2/PARP1/SIRT7	8
GO:0072332	BP	GO:0072332	intrinsic apoptotic signaling pathway by p53 class mediator	5/196	84/18870	0.00182632697263601	0.0112511514501523	0.0072622295919464	BCL2/E2F1/MDM2/DYRK2/TOPORS	5
GO:0048639	BP	GO:0048639	positive regulation of developmental growth	7/196	167/18870	0.00183405189063452	0.011279878405839	0.00728077184947435	SERP1/BCL2/EDN1/GATA6/NOTCH1/VEGFA/NIPBL	7
GO:0071216	BP	GO:0071216	cellular response to biotic stimulus	9/196	265/18870	0.00185649291708211	0.0113988665108842	0.007357574560857	GSK3B/HSF1/GSTP1/EIF2AK3/HSPA5/CARD16/IRAK1/NOTCH1/LYN	9
GO:0002761	BP	GO:0002761	regulation of myeloid leukocyte differentiation	6/196	124/18870	0.00188408711527073	0.0115490464769674	0.00745451054102214	HSF1/MTOR/SFRP1/CUL4A/FOXP1/LYN	6
GO:0002320	BP	GO:0002320	lymphoid progenitor cell differentiation	3/196	24/18870	0.00190174945259829	0.0115802396419374	0.00747464465144767	BCL2/NOTCH1/PRKDC	3
GO:0009651	BP	GO:0009651	response to salt stress	3/196	24/18870	0.00190174945259829	0.0115802396419374	0.00747464465144767	HSP90AA1/AQP1/XRCC5	3
GO:0010923	BP	GO:0010923	negative regulation of phosphatase activity	3/196	24/18870	0.00190174945259829	0.0115802396419374	0.00747464465144767	GSK3B/TGFB2/MASTL	3
GO:2001026	BP	GO:2001026	regulation of endothelial cell chemotaxis	3/196	24/18870	0.00190174945259829	0.0115802396419374	0.00747464465144767	HSPB1/NOTCH1/VEGFA	3
GO:0035050	BP	GO:0035050	embryonic heart tube development	5/196	85/18870	0.00192438068681706	0.0116544163689042	0.00752252316628224	TMED2/CITED2/EDN1/HIF1A/NOTCH1	5
GO:1904029	BP	GO:1904029	regulation of cyclin-dependent protein kinase activity	5/196	85/18870	0.00192438068681706	0.0116544163689042	0.00752252316628224	HSP90AB1/CCND1/CCNA2/RGCC/BLM	5
GO:0006692	BP	GO:0006692	prostanoid metabolic process	4/196	51/18870	0.00192658511635794	0.0116544163689042	0.00752252316628224	GSTP1/EDN1/PTGIS/PTGS2	4
GO:0046622	BP	GO:0046622	positive regulation of organ growth	4/196	51/18870	0.00192658511635794	0.0116544163689042	0.00752252316628224	SERP1/EDN1/GATA6/NOTCH1	4
GO:0090132	BP	GO:0090132	epithelium migration	11/196	375/18870	0.0019339594432498	0.0116798468671021	0.0075389376743767	HSPB1/HMOX1/TGFB2/EDN1/HIF1A/MTOR/NOTCH1/PTGS2/RGCC/VEGFA/FOXP1	11
GO:0045936	BP	GO:0045936	negative regulation of phosphate metabolic process	11/196	376/18870	0.0019745518421205	0.0119054811560915	0.00768457681342099	GSK3B/HSPB1/GSTP1/TGFB2/DNAJC10/TMED2/SFRP1/LYN/MASTL/PARP1/PRKDC	11
GO:0072521	BP	GO:0072521	purine-containing compound metabolic process	13/196	493/18870	0.0019936061482994	0.0120007272064297	0.00774605484865558	HSPA8/ME1/PGD/BAD/MTOR/PDK1/PDK3/PTGIS/RORA/MACROD1/MACROD2/PARP1/SAMHD1	13
GO:0010563	BP	GO:0010563	negative regulation of phosphorus metabolic process	11/196	377/18870	0.00201583617282758	0.0121147478967321	0.00781965126542028	GSK3B/HSPB1/GSTP1/TGFB2/DNAJC10/TMED2/SFRP1/LYN/MASTL/PARP1/PRKDC	11
GO:0055013	BP	GO:0055013	cardiac muscle cell development	5/196	86/18870	0.00202623034669542	0.0121376139792292	0.00783441053176715	EDN1/MTOR/VEGFA/FOXP1/YY1	5
GO:2000628	BP	GO:2000628	regulation of miRNA metabolic process	5/196	86/18870	0.00202623034669542	0.0121376139792292	0.00783441053176715	TGFB2/GATA6/HIF1A/TWIST1/YY1	5
GO:0050679	BP	GO:0050679	positive regulation of epithelial cell proliferation	8/196	218/18870	0.00204361764303181	0.012221895124885	0.00788881109981008	HMOX1/CCND1/BAD/HIF1A/NOTCH1/SFRP1/TWIST1/VEGFA	8
GO:1900087	BP	GO:1900087	positive regulation of G1/S transition of mitotic cell cycle	4/196	52/18870	0.00207039176629165	0.0123419470340104	0.0079663004599776	DDR2/MDM2/RGCC/CUL4A	4
GO:1901799	BP	GO:1901799	negative regulation of proteasomal protein catabolic process	4/196	52/18870	0.00207039176629165	0.0123419470340104	0.0079663004599776	BAG5/CCAR2/HSP90AB1/TLK2	4
GO:0001959	BP	GO:0001959	regulation of cytokine-mediated signaling pathway	7/196	171/18870	0.00209733657169821	0.0124622385969939	0.00804394450843167	GSTP1/CARD16/EDN1/HIF1A/IRAK1/SAMHD1/TRAIP	7
GO:0051897	BP	GO:0051897	positive regulation of phosphatidylinositol 3-kinase/protein kinase B signal transduction	7/196	171/18870	0.00209733657169821	0.0124622385969939	0.00804394450843167	HSP90AA1/HSP90AB1/TGFB2/TXN/ADAM8/DDR2/MTOR	7
GO:0018205	BP	GO:0018205	peptidyl-lysine modification	8/196	219/18870	0.00210264732099479	0.0124736758945971	0.00805132688893505	RANBP2/CTH/MDM2/BRCA1/SETD7/SIRT7/SMC6/TOPORS	8
GO:0003206	BP	GO:0003206	cardiac chamber morphogenesis	6/196	127/18870	0.00212610920370879	0.0125723696732956	0.00811503031372503	TGFB2/CITED2/GATA6/HIF1A/MDM2/NOTCH1	6
GO:0051099	BP	GO:0051099	positive regulation of binding	6/196	127/18870	0.00212610920370879	0.0125723696732956	0.00811503031372503	GSK3B/TXN/DERL1/TWIST1/DDX11/DTX3L	6
GO:0022411	BP	GO:0022411	cellular component disassembly	13/196	497/18870	0.00213902607974854	0.0125811359350482	0.00812068863285728	GSK3B/HSF1/HSPA2/HSPA8/FGF13/ADAM8/DDR2/ENDOG/HIF1A/PHB2/TOP2A/UBQLN4/VRK1	13
GO:0090130	BP	GO:0090130	tissue migration	11/196	380/18870	0.00214392835186459	0.0125811359350482	0.00812068863285728	HSPB1/HMOX1/TGFB2/EDN1/HIF1A/MTOR/NOTCH1/PTGS2/RGCC/VEGFA/FOXP1	11
GO:0006312	BP	GO:0006312	mitotic recombination	3/196	25/18870	0.00214466703778781	0.0125811359350482	0.00812068863285728	RAD50/RAD51/SMC6	3
GO:0008156	BP	GO:0008156	negative regulation of DNA replication	3/196	25/18870	0.00214466703778781	0.0125811359350482	0.00812068863285728	ATR/SLFN11/TIMELESS	3
GO:0019985	BP	GO:0019985	translesion synthesis	3/196	25/18870	0.00214466703778781	0.0125811359350482	0.00812068863285728	DTL/POLK/SPRTN	3
GO:0048146	BP	GO:0048146	positive regulation of fibroblast proliferation	4/196	53/18870	0.00222144581398655	0.0129695822166822	0.00837141728884079	AQP1/CCNA2/DDR2/E2F1	4
GO:0051155	BP	GO:0051155	positive regulation of striated muscle cell differentiation	4/196	53/18870	0.00222144581398655	0.0129695822166822	0.00837141728884079	BCL2/EDN1/MTOR/RBM24	4
GO:2000059	BP	GO:2000059	negative regulation of ubiquitin-dependent protein catabolic process	4/196	53/18870	0.00222144581398655	0.0129695822166822	0.00837141728884079	BAG5/CCAR2/HSP90AB1/TLK2	4
GO:0032147	BP	GO:0032147	activation of protein kinase activity	5/196	88/18870	0.00224166245089119	0.0130256852824655	0.00840762987973303	TGFB2/TXN/IRAK1/PHB2/VEGFA	5
GO:0043406	BP	GO:0043406	positive regulation of MAP kinase activity	5/196	88/18870	0.00224166245089119	0.0130256852824655	0.00840762987973303	ADAM8/EDN1/IRAK1/VEGFA/RPS3	5
GO:0048864	BP	GO:0048864	stem cell development	5/196	88/18870	0.00224166245089119	0.0130256852824655	0.00840762987973303	BCL2/CITED2/EDN1/HIF1A/TWIST1	5
GO:0046661	BP	GO:0046661	male sex differentiation	7/196	174/18870	0.002313289134099	0.0134207199527885	0.00866261111302054	FKBP4/TGFB2/BCL2/BRIP1/CITED2/GATA6/SFRP1	7
GO:0010659	BP	GO:0010659	cardiac muscle cell apoptotic process	4/196	54/18870	0.00237992934146789	0.0137856284496347	0.00889814694203236	HSF1/HSP90AA1/GATA6/GNGT1	4
GO:1901028	BP	GO:1901028	regulation of mitochondrial outer membrane permeabilization involved in apoptotic signaling pathway	3/196	26/18870	0.00240600373181084	0.0138929745266319	0.0089674351264819	GSK3B/GCLC/ACAA2	3
GO:2000737	BP	GO:2000737	negative regulation of stem cell differentiation	3/196	26/18870	0.00240600373181084	0.0138929745266319	0.0089674351264819	GSK3B/HSPA9/NOTCH1	3
GO:0001503	BP	GO:0001503	ossification	12/196	444/18870	0.00241056362408113	0.0138975217388339	0.00897037019487566	GSK3B/EIF2AK3/BCL2/CBS/DDR2/HIF1A/NOTCH1/PTGS2/SFRP1/TWIST1/NIPBL/SIRT7	12
GO:0002218	BP	GO:0002218	activation of innate immune response	9/196	276/18870	0.00244323777004925	0.0140419468718587	0.00906359162910133	HSP90AA1/HSPA8/EIF2AK2/IRAK1/PHB2/LYN/MNDA/PRKDC/XRCC5	9
GO:0021537	BP	GO:0021537	telencephalon development	9/196	276/18870	0.00244323777004925	0.0140419468718587	0.00906359162910133	GSK3B/FGF13/AQP1/HIF1A/MGARP/CASP3/FBXO45/FOXP1/ZDHHC16	9
GO:0010507	BP	GO:0010507	negative regulation of autophagy	5/196	90/18870	0.00247331521623991	0.0141485920133973	0.00913242738392606	HMOX1/BCL2/MTOR/TLK2/UBQLN4	5
GO:0010657	BP	GO:0010657	muscle cell apoptotic process	5/196	90/18870	0.00247331521623991	0.0141485920133973	0.00913242738392606	HSF1/HSP90AA1/EDN1/GATA6/GNGT1	5
GO:1903321	BP	GO:1903321	negative regulation of protein modification by small protein conjugation or removal	5/196	90/18870	0.00247331521623991	0.0141485920133973	0.00913242738392606	BAG5/GCLC/DTX3L/RPS3/SIRT7	5
GO:0055007	BP	GO:0055007	cardiac muscle cell differentiation	6/196	131/18870	0.00248445580783373	0.0141902871256736	0.0091593401385498	EDN1/GATA6/MTOR/VEGFA/FOXP1/YY1	6
GO:0001764	BP	GO:0001764	neuron migration	7/196	177/18870	0.00254601136267352	0.0145193589165468	0.00937174461182904	HSP90AA1/FGF13/NDNF/TWIST1/VEGFA/FBXO45/NIPBL	7
GO:0006888	BP	GO:0006888	endoplasmic reticulum to Golgi vesicle-mediated transport	6/196	132/18870	0.00258073478258012	0.0146946320541347	0.00948487736736108	SEC13/CREB3L2/TMED2/VAPB/HYOU1/P4HB	6
GO:0045132	BP	GO:0045132	meiotic chromosome segregation	5/196	91/18870	0.0025954413027547	0.0147555644434387	0.00952420711975773	ATM/NDC1/BRIP1/DDB1/SIRT7	5
GO:0001783	BP	GO:0001783	B cell apoptotic process	3/196	27/18870	0.00268621882610657	0.0152246617775025	0.00982699324400768	BCL2/FOXP1/LYN	3
GO:0010804	BP	GO:0010804	negative regulation of tumor necrosis factor-mediated signaling pathway	3/196	27/18870	0.00268621882610657	0.0152246617775025	0.00982699324400768	GSTP1/CARD16/TRAIP	3
GO:0001541	BP	GO:0001541	ovarian follicle development	4/196	56/18870	0.00271990652809691	0.0153213083325826	0.00988937525667299	ATM/BCL2/VEGFA/FANCG	4
GO:0010658	BP	GO:0010658	striated muscle cell apoptotic process	4/196	56/18870	0.00271990652809691	0.0153213083325826	0.00988937525667299	HSF1/HSP90AA1/GATA6/GNGT1	4
GO:0043525	BP	GO:0043525	positive regulation of neuron apoptotic process	4/196	56/18870	0.00271990652809691	0.0153213083325826	0.00988937525667299	ATM/TGFB2/CASP2/CASP3	4
GO:0070542	BP	GO:0070542	response to fatty acid	4/196	56/18870	0.00271990652809691	0.0153213083325826	0.00988937525667299	EDN1/PDK3/PTGS2/XRCC5	4
GO:0003012	BP	GO:0003012	muscle system process	12/196	452/18870	0.00278773472110859	0.015679411774907	0.0101205186580704	HSP90AA1/NUP155/FGF13/HMOX1/EDN1/GATA6/MTOR/NOTCH1/PTGS2/FOXP1/PARP1/YY1	12
GO:0043502	BP	GO:0043502	regulation of muscle adaptation	5/196	93/18870	0.00285272776487499	0.015996117329984	0.0103249411533327	EDN1/NOTCH1/FOXP1/PARP1/YY1	5
GO:2000106	BP	GO:2000106	regulation of leukocyte apoptotic process	5/196	93/18870	0.00285272776487499	0.015996117329984	0.0103249411533327	ADAM8/BCL2/HIF1A/FOXP1/LYN	5
GO:0043534	BP	GO:0043534	blood vessel endothelial cell migration	7/196	181/18870	0.00288385844853322	0.0161461011009064	0.0104217504962991	HSPB1/HMOX1/HIF1A/NOTCH1/PTGS2/RGCC/VEGFA	7
GO:0072132	BP	GO:0072132	mesenchyme morphogenesis	4/196	57/18870	0.00290175743775805	0.0162216606990905	0.0104705216067334	TGFB2/MDM2/NOTCH1/TWIST1	4
GO:0043542	BP	GO:0043542	endothelial cell migration	9/196	284/18870	0.00295588600314643	0.0164992182357446	0.0106496754084654	HSPB1/HMOX1/EDN1/HIF1A/NOTCH1/PTGS2/RGCC/VEGFA/FOXP1	9
GO:0015732	BP	GO:0015732	prostaglandin transport	3/196	28/18870	0.0029857514073996	0.0165534156961913	0.0106846579969416	ABCC4/EDN1/PTGS2	3
GO:0016540	BP	GO:0016540	protein autoprocessing	3/196	28/18870	0.0029857514073996	0.0165534156961913	0.0106846579969416	FAM111A/PARP1/SPRTN	3
GO:0055022	BP	GO:0055022	negative regulation of cardiac muscle tissue growth	3/196	28/18870	0.0029857514073996	0.0165534156961913	0.0106846579969416	CITED2/FOXP1/YY1	3
GO:0061117	BP	GO:0061117	negative regulation of heart growth	3/196	28/18870	0.0029857514073996	0.0165534156961913	0.0106846579969416	CITED2/FOXP1/YY1	3
GO:0009791	BP	GO:0009791	post-embryonic development	5/196	94/18870	0.00298806227957851	0.0165534156961913	0.0106846579969416	ATM/SERP1/BCL2/MTOR/VEGFA	5
GO:0071333	BP	GO:0071333	cellular response to glucose stimulus	6/196	136/18870	0.00299410803743341	0.0165620030178749	0.0106902008164408	GCLC/GCLM/BAD/HIF1A/PDK3/SLC29A1	6
GO:0060759	BP	GO:0060759	regulation of response to cytokine stimulus	7/196	183/18870	0.0030651637549901	0.0169296300950278	0.0109274913951277	GSTP1/CARD16/EDN1/HIF1A/IRAK1/SAMHD1/TRAIP	7
GO:0045165	BP	GO:0045165	cell fate commitment	9/196	286/18870	0.003096462205417	0.0170768963544255	0.0110225466782808	FGF13/BCL2/EDN1/GATA6/MTOR/NOTCH1/SFRP1/CASP3/PRKDC	9
GO:0014033	BP	GO:0014033	neural crest cell differentiation	5/196	95/18870	0.00312797377643141	0.0172248959527254	0.0111180753063623	CITED2/EDN1/HIF1A/SFRP1/TWIST1	5
GO:0045089	BP	GO:0045089	positive regulation of innate immune response	10/196	343/18870	0.00321087383333888	0.0176440083547229	0.0113885978836845	HSP90AA1/HSPA8/EIF2AK2/ADAM8/IRAK1/PHB2/LYN/MNDA/PRKDC/XRCC5	10
GO:0033135	BP	GO:0033135	regulation of peptidyl-serine phosphorylation	6/196	138/18870	0.00321845103538919	0.0176440083547229	0.0113885978836845	HSP90AA1/HSP90AB1/TXN/BCL2/PTGS2/VEGFA	6
GO:0071331	BP	GO:0071331	cellular response to hexose stimulus	6/196	138/18870	0.00321845103538919	0.0176440083547229	0.0113885978836845	GCLC/GCLM/BAD/HIF1A/PDK3/SLC29A1	6
GO:0052548	BP	GO:0052548	regulation of endopeptidase activity	9/196	288/18870	0.00324226627904377	0.0177265154755802	0.0114418533800033	EIF2AK3/AQP1/BAD/CARD16/EGLN3/VEGFA/CASP2/LYN/RPS3	9
GO:0045861	BP	GO:0045861	negative regulation of proteolysis	8/196	235/18870	0.0032431247097017	0.0177265154755802	0.0114418533800033	BAG5/CCAR2/HSP90AB1/AQP1/CARD16/MDM2/VEGFA/TLK2	8
GO:0070664	BP	GO:0070664	negative regulation of leukocyte proliferation	5/196	96/18870	0.00327254933105534	0.0178608470157153	0.0115285597487002	ATM/GSTP1/CASP3/LYN/MNDA	5
GO:0060038	BP	GO:0060038	cardiac muscle cell proliferation	4/196	59/18870	0.00329006530909687	0.0179033982255729	0.0115560250847389	TGFB2/CITED2/GATA6/NOTCH1	4
GO:0071168	BP	GO:0071168	protein localization to chromatin	4/196	59/18870	0.00329006530909687	0.0179033982255729	0.0115560250847389	NIPBL/PARP1/VCPIP1/VRK1	4
GO:0035270	BP	GO:0035270	endocrine system development	6/196	139/18870	0.00333521330230306	0.0181223094479122	0.0116973247165077	GSK3B/EIF2AK3/BAD/CITED2/EDN1/GATA6	6
GO:0043491	BP	GO:0043491	phosphatidylinositol 3-kinase/protein kinase B signal transduction	9/196	290/18870	0.00339343189019247	0.0184114920227821	0.011883982078823	HSP90AA1/HSP90AB1/TGFB2/TXN/ADAM8/DDR2/EDN1/MTOR/TWIST1	9
GO:0008361	BP	GO:0008361	regulation of cell size	7/196	187/18870	0.00345383474633028	0.0186910460283288	0.0120644245322575	GSK3B/HSP90AA1/FGF13/AQP1/EDN1/MTOR/VEGFA	7
GO:0071326	BP	GO:0071326	cellular response to monosaccharide stimulus	6/196	140/18870	0.00345510378536696	0.0186910460283288	0.0120644245322575	GCLC/GCLM/BAD/HIF1A/PDK3/SLC29A1	6
GO:0007566	BP	GO:0007566	embryo implantation	4/196	60/18870	0.00349686980788162	0.0188340180880642	0.012156708057871	FKBP4/STC2/PTGS2/VEGFA	4
GO:0032387	BP	GO:0032387	negative regulation of intracellular transport	4/196	60/18870	0.00349686980788162	0.0188340180880642	0.012156708057871	NUP153/TXN/DERL3/BARD1	4
GO:0051785	BP	GO:0051785	positive regulation of nuclear division	4/196	60/18870	0.00349686980788162	0.0188340180880642	0.012156708057871	NUP62/EDN1/RGCC/RAD51AP1	4
GO:0048588	BP	GO:0048588	developmental cell growth	8/196	239/18870	0.00359204446145073	0.019318382183919	0.0124693483494694	GSK3B/HSP90AA1/HSP90AB1/FGF13/EDN1/VEGFA/FOXP1/YY1	8
GO:0009895	BP	GO:0009895	negative regulation of catabolic process	10/196	349/18870	0.00362958569780671	0.0193738374143022	0.0125051427849902	BAG5/CCAR2/HSP90AB1/HMOX1/BCL2/E2F1/MTOR/RBM24/TLK2/UBQLN4	10
GO:0003298	BP	GO:0003298	physiological muscle hypertrophy	3/196	30/18870	0.00364442707060571	0.0193738374143022	0.0125051427849902	EDN1/FOXP1/YY1	3
GO:0003301	BP	GO:0003301	physiological cardiac muscle hypertrophy	3/196	30/18870	0.00364442707060571	0.0193738374143022	0.0125051427849902	EDN1/FOXP1/YY1	3
GO:0003309	BP	GO:0003309	type B pancreatic cell differentiation	3/196	30/18870	0.00364442707060571	0.0193738374143022	0.0125051427849902	GSK3B/BAD/GATA6	3
GO:0007263	BP	GO:0007263	nitric oxide mediated signal transduction	3/196	30/18870	0.00364442707060571	0.0193738374143022	0.0125051427849902	CBS/NDNF/VEGFA	3
GO:0030262	BP	GO:0030262	apoptotic nuclear changes	3/196	30/18870	0.00364442707060571	0.0193738374143022	0.0125051427849902	HSF1/ENDOG/TOP2A	3
GO:0061049	BP	GO:0061049	cell growth involved in cardiac muscle cell development	3/196	30/18870	0.00364442707060571	0.0193738374143022	0.0125051427849902	EDN1/FOXP1/YY1	3
GO:0071295	BP	GO:0071295	cellular response to vitamin	3/196	30/18870	0.00364442707060571	0.0193738374143022	0.0125051427849902	BRIP1/MDM2/SFRP1	3
GO:0046456	BP	GO:0046456	icosanoid biosynthetic process	4/196	61/18870	0.00371233672964073	0.0196780554129445	0.0127015049939544	MGST2/EDN1/PTGIS/PTGS2	4
GO:1904356	BP	GO:1904356	regulation of telomere maintenance via telomere lengthening	4/196	61/18870	0.00371233672964073	0.0196780554129445	0.0127015049939544	ATM/ATR/PARP1/XRCC5	4
GO:0019217	BP	GO:0019217	regulation of fatty acid metabolic process	5/196	100/18870	0.00389923126973399	0.0206390344794541	0.0133217837845268	PDK1/PDK3/PTGS2/TWIST1/BRCA1	5
GO:0060047	BP	GO:0060047	heart contraction	8/196	243/18870	0.00396939394261051	0.0209802687009715	0.0135420386866377	HSP90AA1/NUP155/FGF13/TGFB2/EDN1/GATA6/MDM2/MTOR	8
GO:0033688	BP	GO:0033688	regulation of osteoblast proliferation	3/196	31/18870	0.00400435134885705	0.0210743290988419	0.0136027514241625	EIF2AK2/BCL2/SFRP1	3
GO:0035767	BP	GO:0035767	endothelial cell chemotaxis	3/196	31/18870	0.00400435134885705	0.0210743290988419	0.0136027514241625	HSPB1/NOTCH1/VEGFA	3
GO:1902042	BP	GO:1902042	negative regulation of extrinsic apoptotic signaling pathway via death domain receptors	3/196	31/18870	0.00400435134885705	0.0210743290988419	0.0136027514241625	GSK3B/HMOX1/BRCA1	3
GO:0060560	BP	GO:0060560	developmental growth involved in morphogenesis	8/196	244/18870	0.00406834908360841	0.0213805963252687	0.0138004363388714	GSK3B/HSP90AA1/HSP90AB1/FGF13/EDN1/NOTCH1/SFRP1/VEGFA	8
GO:0009749	BP	GO:0009749	response to glucose	7/196	193/18870	0.00410595056773265	0.0215168163464112	0.0138883616568212	GCLC/GCLM/BAD/HIF1A/PDK3/SLC29A1/CASP3	7
GO:0009755	BP	GO:0009755	hormone-mediated signaling pathway	7/196	193/18870	0.00410595056773265	0.0215168163464112	0.0138883616568212	FKBP4/PHB2/SFRP1/BRCA1/FOXP1/PARP1/UBR5	7
GO:2000179	BP	GO:2000179	positive regulation of neural precursor cell proliferation	4/196	63/18870	0.00416993265281405	0.0218210680297826	0.0140847456081144	HIF1A/NOTCH1/VEGFA/LYN	4
GO:0046364	BP	GO:0046364	monosaccharide biosynthetic process	5/196	102/18870	0.004242814137996	0.0221709606870599	0.0143105892314042	RANBP2/PGD/PGK1/DDB1/SIRT7	5
GO:1903706	BP	GO:1903706	regulation of hemopoiesis	11/196	417/18870	0.00434148077000309	0.0224685898279945	0.0145026985603291	HSF1/HSPA9/ADAM8/BAD/HIF1A/MTOR/SFRP1/CUL4A/FOXP1/LYN/PRKDC	11
GO:0055001	BP	GO:0055001	muscle cell development	7/196	195/18870	0.00434282114169484	0.0224685898279945	0.0145026985603291	BCL2/EDN1/MTOR/NOTCH1/VEGFA/FOXP1/YY1	7
GO:0090257	BP	GO:0090257	regulation of muscle system process	8/196	247/18870	0.00437667646249955	0.0224685898279945	0.0145026985603291	HSP90AA1/FGF13/EDN1/NOTCH1/PTGS2/FOXP1/PARP1/YY1	8
GO:0001516	BP	GO:0001516	prostaglandin biosynthetic process	3/196	32/18870	0.00438515637522477	0.0224685898279945	0.0145026985603291	EDN1/PTGIS/PTGS2	3
GO:0002360	BP	GO:0002360	T cell lineage commitment	3/196	32/18870	0.00438515637522477	0.0224685898279945	0.0145026985603291	BCL2/MTOR/PRKDC	3
GO:0006308	BP	GO:0006308	DNA catabolic process	3/196	32/18870	0.00438515637522477	0.0224685898279945	0.0145026985603291	ATM/HSF1/ENDOG	3
GO:0006921	BP	GO:0006921	cellular component disassembly involved in execution phase of apoptosis	3/196	32/18870	0.00438515637522477	0.0224685898279945	0.0145026985603291	HSF1/ENDOG/TOP2A	3
GO:0010458	BP	GO:0010458	exit from mitosis	3/196	32/18870	0.00438515637522477	0.0224685898279945	0.0145026985603291	PHB2/RGCC/SIRT7	3
GO:0016242	BP	GO:0016242	negative regulation of macroautophagy	3/196	32/18870	0.00438515637522477	0.0224685898279945	0.0145026985603291	HMOX1/MTOR/UBQLN4	3
GO:0030808	BP	GO:0030808	regulation of nucleotide biosynthetic process	3/196	32/18870	0.00438515637522477	0.0224685898279945	0.0145026985603291	PDK1/PDK3/PARP1	3
GO:0034694	BP	GO:0034694	response to prostaglandin	3/196	32/18870	0.00438515637522477	0.0224685898279945	0.0145026985603291	EDN1/SFRP1/YY1	3
GO:0046457	BP	GO:0046457	prostanoid biosynthetic process	3/196	32/18870	0.00438515637522477	0.0224685898279945	0.0145026985603291	EDN1/PTGIS/PTGS2	3
GO:0048026	BP	GO:0048026	positive regulation of mRNA splicing, via spliceosome	3/196	32/18870	0.00438515637522477	0.0224685898279945	0.0145026985603291	HSPA8/NUP98/PRDX6	3
GO:1900371	BP	GO:1900371	regulation of purine nucleotide biosynthetic process	3/196	32/18870	0.00438515637522477	0.0224685898279945	0.0145026985603291	PDK1/PDK3/PARP1	3
GO:0035282	BP	GO:0035282	segmentation	5/196	103/18870	0.00442246837814138	0.0226282965348234	0.0146057837225459	ATM/TMED2/NOTCH1/SFRP1/PRKDC	5
GO:0043123	BP	GO:0043123	positive regulation of canonical NF-kappaB signal transduction	7/196	196/18870	0.00446506442028069	0.0228145593957199	0.0147260099648355	NUP62/HMOX1/CTH/CARD16/IRAK1/BRD4/PARP1	7
GO:0051896	BP	GO:0051896	regulation of phosphatidylinositol 3-kinase/protein kinase B signal transduction	8/196	248/18870	0.00448335260644576	0.0228762756262413	0.0147658456596603	HSP90AA1/HSP90AB1/TGFB2/TXN/ADAM8/DDR2/MTOR/TWIST1	8
GO:0031349	BP	GO:0031349	positive regulation of defense response	12/196	480/18870	0.004503134633251	0.0229137403161556	0.0147900278227886	HSP90AA1/HSPA8/MGST2/EIF2AK2/ADAM8/IRAK1/PHB2/PTGS2/LYN/MNDA/PRKDC/XRCC5	12
GO:0050673	BP	GO:0050673	epithelial cell proliferation	12/196	480/18870	0.004503134633251	0.0229137403161556	0.0147900278227886	HMOX1/TGFB2/CCND1/BAD/HIF1A/NOTCH1/PHB2/RGCC/SFRP1/TWIST1/VEGFA/PRKDC	12
GO:0038061	BP	GO:0038061	non-canonical NF-kappaB signal transduction	6/196	148/18870	0.00453297806386073	0.022942419923682	0.0148085395187147	PRDX1/EIF2AK2/EDN1/IRAK1/PHB2/RPS3	6
GO:0003253	BP	GO:0003253	cardiac neural crest cell migration involved in outflow tract morphogenesis	2/196	10/18870	0.00457250581215221	0.022942419923682	0.0148085395187147	EDN1/TWIST1	2
GO:0010998	BP	GO:0010998	regulation of translational initiation by eIF2 alpha phosphorylation	2/196	10/18870	0.00457250581215221	0.022942419923682	0.0148085395187147	EIF2AK3/TMED2	2
GO:0032070	BP	GO:0032070	regulation of deoxyribonuclease activity	2/196	10/18870	0.00457250581215221	0.022942419923682	0.0148085395187147	DDX11/RPS3	2
GO:0033314	BP	GO:0033314	mitotic DNA replication checkpoint signaling	2/196	10/18870	0.00457250581215221	0.022942419923682	0.0148085395187147	HUS1/TOPBP1	2
GO:0048865	BP	GO:0048865	stem cell fate commitment	2/196	10/18870	0.00457250581215221	0.022942419923682	0.0148085395187147	EDN1/SFRP1	2
GO:0060525	BP	GO:0060525	prostate glandular acinus development	2/196	10/18870	0.00457250581215221	0.022942419923682	0.0148085395187147	NOTCH1/SFRP1	2
GO:0070099	BP	GO:0070099	regulation of chemokine-mediated signaling pathway	2/196	10/18870	0.00457250581215221	0.022942419923682	0.0148085395187147	EDN1/HIF1A	2
GO:1901838	BP	GO:1901838	positive regulation of transcription of nucleolar large rRNA by RNA polymerase I	2/196	10/18870	0.00457250581215221	0.022942419923682	0.0148085395187147	MTOR/DDX11	2
GO:1990700	BP	GO:1990700	nucleolar chromatin organization	2/196	10/18870	0.00457250581215221	0.022942419923682	0.0148085395187147	SUV39H1/DDX11	2
GO:1903131	BP	GO:1903131	mononuclear cell differentiation	12/196	481/18870	0.00457727433330788	0.022942419923682	0.0148085395187147	ATM/ADAM8/BAD/BCL2/MTOR/RORA/SFRP1/VEGFA/FOXP1/LYN/PRKDC/YY1	12
GO:0042100	BP	GO:0042100	B cell proliferation	5/196	104/18870	0.004607479079813	0.0230624360462379	0.0148860057798878	ATM/BCL2/CASP3/LYN/MNDA	5
GO:0001947	BP	GO:0001947	heart looping	4/196	65/18870	0.00466418272143119	0.023188730291164	0.0149675243521743	TMED2/CITED2/HIF1A/NOTCH1	4
GO:0045143	BP	GO:0045143	homologous chromosome segregation	4/196	65/18870	0.00466418272143119	0.023188730291164	0.0149675243521743	ATM/NDC1/BRIP1/SIRT7	4
GO:0070059	BP	GO:0070059	intrinsic apoptotic signaling pathway in response to endoplasmic reticulum stress	4/196	65/18870	0.00466418272143119	0.023188730291164	0.0149675243521743	DNAJC10/EIF2AK3/BCL2/HYOU1	4
GO:0070936	BP	GO:0070936	protein K48-linked ubiquitination	4/196	65/18870	0.00466418272143119	0.023188730291164	0.0149675243521743	DTX3L/TOPORS/UBE2T/UBR5	4
GO:1905330	BP	GO:1905330	regulation of morphogenesis of an epithelium	4/196	65/18870	0.00466418272143119	0.023188730291164	0.0149675243521743	PHB2/SFRP1/VEGFA/FOXP1	4
GO:0031334	BP	GO:0031334	positive regulation of protein-containing complex assembly	7/196	198/18870	0.00471733714976562	0.0234213882206692	0.015117697008541	ATM/ATR/GSK3B/HSP90AA1/MTOR/VEGFA/RPS3	7
GO:0031069	BP	GO:0031069	hair follicle morphogenesis	3/196	33/18870	0.00478718686489466	0.0236938082374395	0.0152935347186627	TGFB2/BCL2/NOTCH1	3
GO:2000765	BP	GO:2000765	regulation of cytoplasmic translation	3/196	33/18870	0.00478718686489466	0.0236938082374395	0.0152935347186627	CPEB1/MTOR/RBM24	3
GO:0010586	BP	GO:0010586	miRNA metabolic process	5/196	105/18870	0.00479793185264112	0.0236938082374395	0.0152935347186627	TGFB2/GATA6/HIF1A/TWIST1/YY1	5
GO:0043255	BP	GO:0043255	regulation of carbohydrate biosynthetic process	5/196	105/18870	0.00479793185264112	0.0236938082374395	0.0152935347186627	GSK3B/RANBP2/DDB1/DYRK2/SIRT7	5
GO:0042060	BP	GO:0042060	wound healing	11/196	423/18870	0.0048254095537984	0.023797602136805	0.0153605300951604	HSPB1/HMOX1/TGFB2/AQP1/DDR2/EDN1/HIF1A/MTOR/NDNF/VEGFA/LYN	11
GO:0008584	BP	GO:0008584	male gonad development	6/196	150/18870	0.00483731655037867	0.0238244307106885	0.0153778470128137	TGFB2/BCL2/BRIP1/CITED2/GATA6/SFRP1	6
GO:1902075	BP	GO:1902075	cellular response to salt	7/196	199/18870	0.00484743492443907	0.023842390202448	0.0153894392443368	HSF1/GCLC/GCLM/CCNA2/EDN1/MDM2/PTGS2	7
GO:0071248	BP	GO:0071248	cellular response to metal ion	7/196	200/18870	0.004980219314304	0.0244097383081807	0.0157556428476428	HSF1/HMOX1/EIF2AK3/AQP1/EDN1/PTGS2/PARP1	7
GO:0035303	BP	GO:0035303	regulation of dephosphorylation	5/196	106/18870	0.00499391200806186	0.0244097383081807	0.0157556428476428	GSK3B/HSP90AB1/TGFB2/MTOR/MASTL	5
GO:0046546	BP	GO:0046546	development of primary male sexual characteristics	6/196	151/18870	0.00499499974690893	0.0244097383081807	0.0157556428476428	TGFB2/BCL2/BRIP1/CITED2/GATA6/SFRP1	6
GO:0071322	BP	GO:0071322	cellular response to carbohydrate stimulus	6/196	151/18870	0.00499499974690893	0.0244097383081807	0.0157556428476428	GCLC/GCLM/BAD/HIF1A/PDK3/SLC29A1	6
GO:0050727	BP	GO:0050727	regulation of inflammatory response	11/196	425/18870	0.00499591278077315	0.0244097383081807	0.0157556428476428	ATM/GSTP1/MGST2/ADAM8/CARD16/PTGIS/PTGS2/RORA/BRD4/FOXP1/LYN	11
GO:0038034	BP	GO:0038034	signal transduction in absence of ligand	4/196	67/18870	0.0051963831998114	0.025093433253889	0.016196944316971	GSK3B/BAD/BCL2/CASP2	4
GO:0097192	BP	GO:0097192	extrinsic apoptotic signaling pathway in absence of ligand	4/196	67/18870	0.0051963831998114	0.025093433253889	0.016196944316971	GSK3B/BAD/BCL2/CASP2	4
GO:0032212	BP	GO:0032212	positive regulation of telomere maintenance via telomerase	3/196	34/18870	0.00521076993464308	0.025093433253889	0.016196944316971	ATM/ATR/XRCC5	3
GO:0051973	BP	GO:0051973	positive regulation of telomerase activity	3/196	34/18870	0.00521076993464308	0.025093433253889	0.016196944316971	HSP90AA1/HSP90AB1/XRCC5	3
GO:0060317	BP	GO:0060317	cardiac epithelial to mesenchymal transition	3/196	34/18870	0.00521076993464308	0.025093433253889	0.016196944316971	TGFB2/NOTCH1/TWIST1	3
GO:0070293	BP	GO:0070293	renal absorption	3/196	34/18870	0.00521076993464308	0.025093433253889	0.016196944316971	AQP1/EDN1/SGK1	3
GO:0071353	BP	GO:0071353	cellular response to interleukin-4	3/196	34/18870	0.00521076993464308	0.025093433253889	0.016196944316971	HSP90AB1/KEAP1/HSPA5	3
GO:0071398	BP	GO:0071398	cellular response to fatty acid	3/196	34/18870	0.00521076993464308	0.025093433253889	0.016196944316971	EDN1/PDK3/XRCC5	3
GO:1901797	BP	GO:1901797	negative regulation of signal transduction by p53 class mediator	3/196	34/18870	0.00521076993464308	0.025093433253889	0.016196944316971	BCL2/MDM2/TWIST1	3
GO:1902176	BP	GO:1902176	negative regulation of oxidative stress-induced intrinsic apoptotic signaling pathway	3/196	34/18870	0.00521076993464308	0.025093433253889	0.016196944316971	BAG5/HSPB1/HIF1A	3
GO:1904385	BP	GO:1904385	cellular response to angiotensin	3/196	34/18870	0.00521076993464308	0.025093433253889	0.016196944316971	HSF1/BRIP1/DDR2	3
GO:0019932	BP	GO:0019932	second-messenger-mediated signaling	9/196	310/18870	0.00523033167095345	0.0251547544070398	0.016236525003001	GSK3B/EIF2AK3/AQP1/CBS/EDN1/MTOR/NDNF/VEGFA/DYRK2	9
GO:0003015	BP	GO:0003015	heart process	8/196	255/18870	0.00528717056424599	0.0253949626579951	0.0163915711310392	HSP90AA1/NUP155/FGF13/TGFB2/EDN1/GATA6/MDM2/MTOR	8
GO:0030183	BP	GO:0030183	B cell differentiation	6/196	153/18870	0.00532165214345898	0.0255273001256548	0.0164769903948381	ATM/BAD/BCL2/SFRP1/PRKDC/YY1	6
GO:0002833	BP	GO:0002833	positive regulation of response to biotic stimulus	10/196	369/18870	0.00534702737988071	0.0256156682281931	0.0165340289523654	HSP90AA1/HSPA8/EIF2AK2/ADAM8/IRAK1/PHB2/LYN/MNDA/PRKDC/XRCC5	10
GO:0003279	BP	GO:0003279	cardiac septum development	5/196	108/18870	0.005402794067551	0.0258492121361791	0.0166847734772354	TGFB2/CITED2/GATA6/MDM2/NOTCH1	5
GO:0052547	BP	GO:0052547	regulation of peptidase activity	9/196	312/18870	0.00544966886629597	0.0260396629097722	0.0168077028725	EIF2AK3/AQP1/BAD/CARD16/EGLN3/VEGFA/CASP2/LYN/RPS3	9
GO:0006919	BP	GO:0006919	activation of cysteine-type endopeptidase activity involved in apoptotic process	4/196	68/18870	0.00547711033309498	0.0260487612439253	0.0168135755328954	EIF2AK3/BAD/EGLN3/CASP2	4
GO:0016925	BP	GO:0016925	protein sumoylation	4/196	68/18870	0.00547711033309498	0.0260487612439253	0.0168135755328954	RANBP2/MDM2/SMC6/TOPORS	4
GO:1903051	BP	GO:1903051	negative regulation of proteolysis involved in protein catabolic process	4/196	68/18870	0.00547711033309498	0.0260487612439253	0.0168135755328954	BAG5/CCAR2/HSP90AB1/TLK2	4
GO:0022407	BP	GO:0022407	regulation of cell-cell adhesion	12/196	493/18870	0.00554570958258003	0.0260487612439253	0.0168135755328954	HSPH1/ADAM8/BAD/CITED2/IRAK1/MTOR/NOTCH1/RGCC/VEGFA/CASP3/LYN/RPS3	12
GO:0001821	BP	GO:0001821	histamine secretion	2/196	11/18870	0.00555056394584184	0.0260487612439253	0.0168135755328954	EDN1/LYN	2
GO:0006086	BP	GO:0006086	acetyl-CoA biosynthetic process from pyruvate	2/196	11/18870	0.00555056394584184	0.0260487612439253	0.0168135755328954	PDK1/PDK3	2
GO:0019511	BP	GO:0019511	peptidyl-proline hydroxylation	2/196	11/18870	0.00555056394584184	0.0260487612439253	0.0168135755328954	EGLN3/P4HB	2
GO:0035561	BP	GO:0035561	regulation of chromatin binding	2/196	11/18870	0.00555056394584184	0.0260487612439253	0.0168135755328954	DDX11/DTX3L	2
GO:0042045	BP	GO:0042045	epithelial fluid transport	2/196	11/18870	0.00555056394584184	0.0260487612439253	0.0168135755328954	AQP1/EDN1	2
GO:0045793	BP	GO:0045793	positive regulation of cell size	2/196	11/18870	0.00555056394584184	0.0260487612439253	0.0168135755328954	HSP90AA1/EDN1	2
GO:0048103	BP	GO:0048103	somatic stem cell division	2/196	11/18870	0.00555056394584184	0.0260487612439253	0.0168135755328954	TGFB2/NOTCH1	2
GO:1901984	BP	GO:1901984	negative regulation of protein acetylation	2/196	11/18870	0.00555056394584184	0.0260487612439253	0.0168135755328954	GSK3B/BRCA1	2
GO:1905634	BP	GO:1905634	regulation of protein localization to chromatin	2/196	11/18870	0.00555056394584184	0.0260487612439253	0.0168135755328954	VCPIP1/VRK1	2
GO:1990918	BP	GO:1990918	double-strand break repair involved in meiotic recombination	2/196	11/18870	0.00555056394584184	0.0260487612439253	0.0168135755328954	BRIP1/RAD51	2
GO:0010614	BP	GO:0010614	negative regulation of cardiac muscle hypertrophy	3/196	35/18870	0.00565621551052979	0.0263765796718883	0.0170251710037133	NOTCH1/FOXP1/YY1	3
GO:0032205	BP	GO:0032205	negative regulation of telomere maintenance	3/196	35/18870	0.00565621551052979	0.0263765796718883	0.0170251710037133	ATM/PARP1/RAD50	3
GO:0033146	BP	GO:0033146	regulation of intracellular estrogen receptor signaling pathway	3/196	35/18870	0.00565621551052979	0.0263765796718883	0.0170251710037133	PHB2/BRCA1/PARP1	3
GO:0035305	BP	GO:0035305	negative regulation of dephosphorylation	3/196	35/18870	0.00565621551052979	0.0263765796718883	0.0170251710037133	GSK3B/TGFB2/MASTL	3
GO:0090050	BP	GO:0090050	positive regulation of cell migration involved in sprouting angiogenesis	3/196	35/18870	0.00565621551052979	0.0263765796718883	0.0170251710037133	HMOX1/PTGS2/VEGFA	3
GO:0010950	BP	GO:0010950	positive regulation of endopeptidase activity	6/196	156/18870	0.00584061973531382	0.0271677311930507	0.0175358319804279	EIF2AK3/BAD/EGLN3/CASP2/LYN/RPS3	6
GO:0048754	BP	GO:0048754	branching morphogenesis of an epithelial tube	6/196	156/18870	0.00584061973531382	0.0271677311930507	0.0175358319804279	BCL2/EDN1/NOTCH1/PHB2/VEGFA/TIMELESS	6
GO:2000241	BP	GO:2000241	regulation of reproductive process	7/196	207/18870	0.00598782745524038	0.027817347219553	0.0179551366846592	CITED2/NOTCH1/SFRP1/VEGFA/DDB1/RAD1/RAD51AP1	7
GO:0001678	BP	GO:0001678	intracellular glucose homeostasis	6/196	157/18870	0.00602154552252077	0.0279387578148193	0.0180335030297951	GCLC/GCLM/BAD/HIF1A/PDK3/SLC29A1	6
GO:0043280	BP	GO:0043280	positive regulation of cysteine-type endopeptidase activity involved in apoptotic process	5/196	111/18870	0.00605968534317271	0.0280450763872466	0.0181021279955397	EIF2AK3/BAD/EGLN3/CASP2/RPS3	5
GO:0060840	BP	GO:0060840	artery development	5/196	111/18870	0.00605968534317271	0.0280450763872466	0.0181021279955397	TGFB2/CITED2/EDN1/NOTCH1/VEGFA	5
GO:0061371	BP	GO:0061371	determination of heart left/right asymmetry	4/196	70/18870	0.00606858933715701	0.0280510453175488	0.0181059807338542	TMED2/CITED2/HIF1A/NOTCH1	4
GO:0002068	BP	GO:0002068	glandular epithelial cell development	3/196	36/18870	0.00612381672828011	0.0281649698214531	0.0181795150656216	GSK3B/BAD/HIF1A	3
GO:0033687	BP	GO:0033687	osteoblast proliferation	3/196	36/18870	0.00612381672828011	0.0281649698214531	0.0181795150656216	EIF2AK2/BCL2/SFRP1	3
GO:0055023	BP	GO:0055023	positive regulation of cardiac muscle tissue growth	3/196	36/18870	0.00612381672828011	0.0281649698214531	0.0181795150656216	EDN1/GATA6/NOTCH1	3
GO:0070670	BP	GO:0070670	response to interleukin-4	3/196	36/18870	0.00612381672828011	0.0281649698214531	0.0181795150656216	HSP90AB1/KEAP1/HSPA5	3
GO:0031330	BP	GO:0031330	negative regulation of cellular catabolic process	7/196	208/18870	0.00614334580832639	0.0282195585509656	0.0182147502047635	HMOX1/BCL2/E2F1/MTOR/RBM24/TLK2/UBQLN4	7
GO:0051098	BP	GO:0051098	regulation of binding	8/196	262/18870	0.00619688513824005	0.0284300433988498	0.0183506109029092	GSK3B/TXN/DERL1/CARD16/E2F1/TWIST1/DDX11/DTX3L	8
GO:0090316	BP	GO:0090316	positive regulation of intracellular protein transport	6/196	158/18870	0.00620652538170962	0.0284388551072366	0.018356298556274	GSK3B/HSP90AA1/HSPA1L/MDM2/PTGS2/UBR5	6
GO:0003143	BP	GO:0003143	embryonic heart tube morphogenesis	4/196	71/18870	0.00637964248355519	0.0290130815981224	0.0187269419195835	TMED2/CITED2/HIF1A/NOTCH1	4
GO:0042698	BP	GO:0042698	ovulation cycle	4/196	71/18870	0.00637964248355519	0.0290130815981224	0.0187269419195835	TGFB2/NOTCH1/CASP2/CASP3	4
GO:0045911	BP	GO:0045911	positive regulation of DNA recombination	4/196	71/18870	0.00637964248355519	0.0290130815981224	0.0187269419195835	MMS19/PARP1/RAD51AP1/TIMELESS	4
GO:0042391	BP	GO:0042391	regulation of membrane potential	11/196	440/18870	0.00643234957406771	0.0290130815981224	0.0187269419195835	GSK3B/NUP155/FGF13/GCLC/GCLM/BAD/BCL2/EDN1/MTOR/SLC29A1/PARP1	11
GO:1902105	BP	GO:1902105	regulation of leukocyte differentiation	9/196	321/18870	0.0065262478159324	0.0290130815981224	0.0187269419195835	HSF1/ADAM8/BAD/MTOR/SFRP1/CUL4A/FOXP1/LYN/PRKDC	9
GO:0002052	BP	GO:0002052	positive regulation of neuroblast proliferation	3/196	37/18870	0.00661385032647083	0.0290130815981224	0.0187269419195835	HIF1A/NOTCH1/VEGFA	3
GO:0003230	BP	GO:0003230	cardiac atrium development	3/196	37/18870	0.00661385032647083	0.0290130815981224	0.0187269419195835	TGFB2/MDM2/NOTCH1	3
GO:0006270	BP	GO:0006270	DNA replication initiation	3/196	37/18870	0.00661385032647083	0.0290130815981224	0.0187269419195835	MCM10/MCM7/TOPBP1	3
GO:0009303	BP	GO:0009303	rRNA transcription	3/196	37/18870	0.00661385032647083	0.0290130815981224	0.0187269419195835	MTOR/DDX11/SIRT7	3
GO:0014741	BP	GO:0014741	negative regulation of muscle hypertrophy	3/196	37/18870	0.00661385032647083	0.0290130815981224	0.0187269419195835	NOTCH1/FOXP1/YY1	3
GO:0033280	BP	GO:0033280	response to vitamin D	3/196	37/18870	0.00661385032647083	0.0290130815981224	0.0187269419195835	STC2/PTGS2/SFRP1	3
GO:0035883	BP	GO:0035883	enteroendocrine cell differentiation	3/196	37/18870	0.00661385032647083	0.0290130815981224	0.0187269419195835	GSK3B/BAD/GATA6	3
GO:0046621	BP	GO:0046621	negative regulation of organ growth	3/196	37/18870	0.00661385032647083	0.0290130815981224	0.0187269419195835	CITED2/FOXP1/YY1	3
GO:0046677	BP	GO:0046677	response to antibiotic	3/196	37/18870	0.00661385032647083	0.0290130815981224	0.0187269419195835	HSP90AA1/ENDOG/MDM2	3
GO:0048730	BP	GO:0048730	epidermis morphogenesis	3/196	37/18870	0.00661385032647083	0.0290130815981224	0.0187269419195835	TGFB2/BCL2/NOTCH1	3
GO:0050685	BP	GO:0050685	positive regulation of mRNA processing	3/196	37/18870	0.00661385032647083	0.0290130815981224	0.0187269419195835	HSPA8/NUP98/PRDX6	3
GO:0051385	BP	GO:0051385	response to mineralocorticoid	3/196	37/18870	0.00661385032647083	0.0290130815981224	0.0187269419195835	EDN1/PARP1/SGK1	3
GO:0097345	BP	GO:0097345	mitochondrial outer membrane permeabilization	3/196	37/18870	0.00661385032647083	0.0290130815981224	0.0187269419195835	GSK3B/GCLC/ACAA2	3
GO:1904358	BP	GO:1904358	positive regulation of telomere maintenance via telomere lengthening	3/196	37/18870	0.00661385032647083	0.0290130815981224	0.0187269419195835	ATM/ATR/XRCC5	3
GO:0002327	BP	GO:0002327	immature B cell differentiation	2/196	12/18870	0.00661536062497905	0.0290130815981224	0.0187269419195835	ATM/PRKDC	2
GO:0002328	BP	GO:0002328	pro-B cell differentiation	2/196	12/18870	0.00661536062497905	0.0290130815981224	0.0187269419195835	NOTCH1/PRKDC	2
GO:0003183	BP	GO:0003183	mitral valve morphogenesis	2/196	12/18870	0.00661536062497905	0.0290130815981224	0.0187269419195835	NOTCH1/TWIST1	2
GO:0010749	BP	GO:0010749	regulation of nitric oxide mediated signal transduction	2/196	12/18870	0.00661536062497905	0.0290130815981224	0.0187269419195835	CBS/VEGFA	2
GO:0010936	BP	GO:0010936	negative regulation of macrophage cytokine production	2/196	12/18870	0.00661536062497905	0.0290130815981224	0.0187269419195835	TGFB2/TWIST1	2
GO:0034085	BP	GO:0034085	establishment of sister chromatid cohesion	2/196	12/18870	0.00661536062497905	0.0290130815981224	0.0187269419195835	DDX11/NIPBL	2
GO:0034397	BP	GO:0034397	telomere localization	2/196	12/18870	0.00661536062497905	0.0290130815981224	0.0187269419195835	ATM/NUP98	2
GO:0036490	BP	GO:0036490	regulation of translation in response to endoplasmic reticulum stress	2/196	12/18870	0.00661536062497905	0.0290130815981224	0.0187269419195835	EIF2AK3/TMED2	2
GO:0061309	BP	GO:0061309	cardiac neural crest cell development involved in outflow tract morphogenesis	2/196	12/18870	0.00661536062497905	0.0290130815981224	0.0187269419195835	EDN1/TWIST1	2
GO:0071389	BP	GO:0071389	cellular response to mineralocorticoid stimulus	2/196	12/18870	0.00661536062497905	0.0290130815981224	0.0187269419195835	EDN1/SGK1	2
GO:0071635	BP	GO:0071635	negative regulation of transforming growth factor beta production	2/196	12/18870	0.00661536062497905	0.0290130815981224	0.0187269419195835	HSP90AB1/GATA6	2
GO:0097048	BP	GO:0097048	dendritic cell apoptotic process	2/196	12/18870	0.00661536062497905	0.0290130815981224	0.0187269419195835	BCL2/LYN	2
GO:0097084	BP	GO:0097084	vascular associated smooth muscle cell development	2/196	12/18870	0.00661536062497905	0.0290130815981224	0.0187269419195835	NOTCH1/VEGFA	2
GO:1902337	BP	GO:1902337	regulation of apoptotic process involved in morphogenesis	2/196	12/18870	0.00661536062497905	0.0290130815981224	0.0187269419195835	TGFB2/NOTCH1	2
GO:1904338	BP	GO:1904338	regulation of dopaminergic neuron differentiation	2/196	12/18870	0.00661536062497905	0.0290130815981224	0.0187269419195835	GSK3B/SFRP1	2
GO:1904779	BP	GO:1904779	regulation of protein localization to centrosome	2/196	12/18870	0.00661536062497905	0.0290130815981224	0.0187269419195835	GSK3B/NUP62	2
GO:2000668	BP	GO:2000668	regulation of dendritic cell apoptotic process	2/196	12/18870	0.00661536062497905	0.0290130815981224	0.0187269419195835	BCL2/LYN	2
GO:0001818	BP	GO:0001818	negative regulation of cytokine production	10/196	381/18870	0.00664890242409863	0.02912551311579	0.0187995125803102	HSP90AB1/GSTP1/TGFB2/CARD16/GATA6/RGCC/TWIST1/CASP3/TRAIP/YY1	10
GO:0002562	BP	GO:0002562	somatic diversification of immune receptors via germline recombination within a single locus	4/196	72/18870	0.00670110152435774	0.029180683233728	0.0188351229855968	ATM/POLB/PRKDC/YY1	4
GO:0006360	BP	GO:0006360	transcription by RNA polymerase I	4/196	72/18870	0.00670110152435774	0.029180683233728	0.0188351229855968	EIF2AK3/MTOR/DDX11/SIRT7	4
GO:0006801	BP	GO:0006801	superoxide metabolic process	4/196	72/18870	0.00670110152435774	0.029180683233728	0.0188351229855968	GSTP1/PRDX1/CBS/EDN1	4
GO:0016444	BP	GO:0016444	somatic cell DNA recombination	4/196	72/18870	0.00670110152435774	0.029180683233728	0.0188351229855968	ATM/POLB/PRKDC/YY1	4
GO:0032722	BP	GO:0032722	positive regulation of chemokine production	4/196	72/18870	0.00670110152435774	0.029180683233728	0.0188351229855968	HMOX1/EIF2AK2/HIF1A/TWIST1	4
GO:0070507	BP	GO:0070507	regulation of microtubule cytoskeleton organization	6/196	161/18870	0.00678630269839964	0.0295168112643498	0.0190520820178771	FKBP4/GSK3B/NUP62/RAE1/FGF13/RPS3	6
GO:0010720	BP	GO:0010720	positive regulation of cell development	11/196	444/18870	0.00686549278901799	0.0298260323522904	0.0192516735481525	HSF1/ADAM8/BAD/BCL2/HIF1A/MTOR/NOTCH1/VEGFA/LYN/PRKDC/XRCC5	11
GO:0048640	BP	GO:0048640	negative regulation of developmental growth	5/196	115/18870	0.00702036197799835	0.0304629134593003	0.019662758301777	FGF13/STC2/CITED2/FOXP1/YY1	5
GO:0035914	BP	GO:0035914	skeletal muscle cell differentiation	4/196	73/18870	0.0070331109562495	0.0304823303092037	0.0196752912076379	MAFF/CITED2/NOTCH1/RBM24	4
GO:0032965	BP	GO:0032965	regulation of collagen biosynthetic process	3/196	38/18870	0.00712657703263278	0.0307427515084533	0.0198433840955472	DDR2/NOTCH1/RGCC	3
GO:0048536	BP	GO:0048536	spleen development	3/196	38/18870	0.00712657703263278	0.0307427515084533	0.0198433840955472	BCL2/CITED2/POLB	3
GO:0071392	BP	GO:0071392	cellular response to estradiol stimulus	3/196	38/18870	0.00712657703263278	0.0307427515084533	0.0198433840955472	HSF1/CCNA2/SFRP1	3
GO:1902229	BP	GO:1902229	regulation of intrinsic apoptotic signaling pathway in response to DNA damage	3/196	38/18870	0.00712657703263278	0.0307427515084533	0.0198433840955472	CCAR2/BCL2/RPS3	3
GO:0007292	BP	GO:0007292	female gamete generation	6/196	163/18870	0.00719403078014992	0.0309974378878039	0.02000777535532	ATM/BCL2/EDN1/DDB1/MASTL/TOP2A	6
GO:0003018	BP	GO:0003018	vascular process in circulatory system	8/196	269/18870	0.00722100457101284	0.0310773140649665	0.0200593326683694	ABCC4/GCLC/GCLM/CBS/EDN1/PTGS2/SLC29A1/VEGFA	8
GO:0003281	BP	GO:0003281	ventricular septum development	4/196	74/18870	0.00737581274761839	0.0316695736156482	0.0204416157488283	TGFB2/CITED2/MDM2/NOTCH1	4
GO:0032007	BP	GO:0032007	negative regulation of TOR signaling	4/196	74/18870	0.00737581274761839	0.0316695736156482	0.0204416157488283	ATM/SEC13/ENDOG/HIF1A	4
GO:0042303	BP	GO:0042303	molting cycle	5/196	117/18870	0.00753852628175815	0.0322929428162756	0.0208439790336495	TGFB2/BCL2/NOTCH1/PTGS2/NIPBL	5
GO:0042633	BP	GO:0042633	hair cycle	5/196	117/18870	0.00753852628175815	0.0322929428162756	0.0208439790336495	TGFB2/BCL2/NOTCH1/PTGS2/NIPBL	5
GO:0016233	BP	GO:0016233	telomere capping	3/196	39/18870	0.00766224194238124	0.0326331783996907	0.0210635893493632	ATM/PRKDC/RAD50	3
GO:0021955	BP	GO:0021955	central nervous system neuron axonogenesis	3/196	39/18870	0.00766224194238124	0.0326331783996907	0.0210635893493632	HSP90AA1/HSP90AB1/FBXO45	3
GO:0045823	BP	GO:0045823	positive regulation of heart contraction	3/196	39/18870	0.00766224194238124	0.0326331783996907	0.0210635893493632	HSP90AA1/TGFB2/EDN1	3
GO:0051438	BP	GO:0051438	regulation of ubiquitin-protein transferase activity	3/196	39/18870	0.00766224194238124	0.0326331783996907	0.0210635893493632	BAG5/DTX3L/TOPORS	3
GO:0070229	BP	GO:0070229	negative regulation of lymphocyte apoptotic process	3/196	39/18870	0.00766224194238124	0.0326331783996907	0.0210635893493632	BCL2/HIF1A/FOXP1	3
GO:0003174	BP	GO:0003174	mitral valve development	2/196	13/18870	0.00776500718266377	0.0327677966333715	0.02115048076884	NOTCH1/TWIST1	2
GO:0061052	BP	GO:0061052	negative regulation of cell growth involved in cardiac muscle cell development	2/196	13/18870	0.00776500718266377	0.0327677966333715	0.02115048076884	FOXP1/YY1	2
GO:0070278	BP	GO:0070278	extracellular matrix constituent secretion	2/196	13/18870	0.00776500718266377	0.0327677966333715	0.02115048076884	NOTCH1/RGCC	2
GO:0070294	BP	GO:0070294	renal sodium ion absorption	2/196	13/18870	0.00776500718266377	0.0327677966333715	0.02115048076884	EDN1/SGK1	2
GO:0106049	BP	GO:0106049	regulation of cellular response to osmotic stress	2/196	13/18870	0.00776500718266377	0.0327677966333715	0.02115048076884	BAD/PTGS2	2
GO:1902947	BP	GO:1902947	regulation of tau-protein kinase activity	2/196	13/18870	0.00776500718266377	0.0327677966333715	0.02115048076884	HSP90AA1/HSP90AB1	2
GO:1903624	BP	GO:1903624	regulation of DNA catabolic process	2/196	13/18870	0.00776500718266377	0.0327677966333715	0.02115048076884	ATM/HSF1	2
GO:1904748	BP	GO:1904748	regulation of apoptotic process involved in development	2/196	13/18870	0.00776500718266377	0.0327677966333715	0.02115048076884	TGFB2/NOTCH1	2
GO:0007088	BP	GO:0007088	regulation of mitotic nuclear division	5/196	118/18870	0.00780734685533683	0.0329087709554472	0.0212414748238057	ATM/NUP62/EDN1/RGCC/CHEK1	5
GO:0007519	BP	GO:0007519	skeletal muscle tissue development	6/196	166/18870	0.0078384562940341	0.03296446688039	0.02127742461935	MAFF/BCL2/CITED2/NOTCH1/TWIST1/RBM24	6
GO:0061351	BP	GO:0061351	neural precursor cell proliferation	6/196	166/18870	0.0078384562940341	0.03296446688039	0.02127742461935	FGF13/HIF1A/NOTCH1/RORA/VEGFA/LYN	6
GO:0051346	BP	GO:0051346	negative regulation of hydrolase activity	7/196	218/18870	0.00786912850739924	0.0330180745116843	0.0213120264934839	GSK3B/TGFB2/TMED2/AQP1/CARD16/VEGFA/MASTL	7
GO:1903828	BP	GO:1903828	negative regulation of protein localization	7/196	218/18870	0.00786912850739924	0.0330180745116843	0.0213120264934839	GSK3B/TXN/DERL3/TMED2/MTOR/SFRP1/BARD1	7
GO:0010975	BP	GO:0010975	regulation of neuron projection development	11/196	453/18870	0.00792370073682156	0.0332092303918665	0.0214354110106939	BAG5/FKBP4/GSK3B/FGF13/DDR2/MDM2/MGARP/NDNF/SFRP1/VEGFA/LYN	11
GO:0140014	BP	GO:0140014	mitotic nuclear division	8/196	274/18870	0.00802732967170934	0.0336053210347468	0.0216910738377887	ATM/NUP62/EDN1/PHB2/RGCC/CHEK1/NIPBL/SIRT7	8
GO:0051145	BP	GO:0051145	smooth muscle cell differentiation	4/196	76/18870	0.00809384842613544	0.0338453321247253	0.0218459927052273	CTH/GATA6/NOTCH1/VEGFA	4
GO:0000731	BP	GO:0000731	DNA synthesis involved in DNA repair	3/196	40/18870	0.00822107489168392	0.0341063512398238	0.0220144715271621	DTL/POLK/SPRTN	3
GO:0018208	BP	GO:0018208	peptidyl-proline modification	3/196	40/18870	0.00822107489168392	0.0341063512398238	0.0220144715271621	FKBP4/EGLN3/P4HB	3
GO:0042307	BP	GO:0042307	positive regulation of protein import into nucleus	3/196	40/18870	0.00822107489168392	0.0341063512398238	0.0220144715271621	HSP90AA1/PTGS2/UBR5	3
GO:0060421	BP	GO:0060421	positive regulation of heart growth	3/196	40/18870	0.00822107489168392	0.0341063512398238	0.0220144715271621	EDN1/GATA6/NOTCH1	3
GO:0070232	BP	GO:0070232	regulation of T cell apoptotic process	3/196	40/18870	0.00822107489168392	0.0341063512398238	0.0220144715271621	ADAM8/BCL2/HIF1A	3
GO:0070884	BP	GO:0070884	regulation of calcineurin-NFAT signaling cascade	3/196	40/18870	0.00822107489168392	0.0341063512398238	0.0220144715271621	GSK3B/MTOR/DYRK2	3
GO:1903524	BP	GO:1903524	positive regulation of blood circulation	3/196	40/18870	0.00822107489168392	0.0341063512398238	0.0220144715271621	HSP90AA1/TGFB2/EDN1	3
GO:0010810	BP	GO:0010810	regulation of cell-substrate adhesion	7/196	220/18870	0.00825331352745507	0.034201582716698	0.0220759401557291	GSK3B/BCL2/NDNF/NOTCH1/P4HB/SFRP1/VEGFA	7
GO:0003205	BP	GO:0003205	cardiac chamber development	6/196	168/18870	0.0082905525583344	0.0343172984549482	0.022150630667389	TGFB2/CITED2/GATA6/HIF1A/MDM2/NOTCH1	6
GO:0043583	BP	GO:0043583	ear development	7/196	221/18870	0.00845051015714987	0.034861973114041	0.0225021993441393	TGFB2/BCL2/CCNA2/EDN1/NOTCH1/TWIST1/NIPBL	7
GO:0002260	BP	GO:0002260	lymphocyte homeostasis	4/196	77/18870	0.00846945329453494	0.034861973114041	0.0225021993441393	BCL2/HIF1A/CASP3/LYN	4
GO:0008088	BP	GO:0008088	axo-dendritic transport	4/196	77/18870	0.00846945329453494	0.034861973114041	0.0225021993441393	HSPA8/HSPB1/HIF1A/MGARP	4
GO:0035304	BP	GO:0035304	regulation of protein dephosphorylation	4/196	77/18870	0.00846945329453494	0.034861973114041	0.0225021993441393	GSK3B/HSP90AB1/MTOR/MASTL	4
GO:0050853	BP	GO:0050853	B cell receptor signaling pathway	4/196	77/18870	0.00846945329453494	0.034861973114041	0.0225021993441393	BCL2/FOXP1/LYN/MNDA	4
GO:0048675	BP	GO:0048675	axon extension	5/196	121/18870	0.00865371120747597	0.0355806608128811	0.0229660874267954	GSK3B/HSP90AA1/HSP90AB1/EDN1/VEGFA	5
GO:0010952	BP	GO:0010952	positive regulation of peptidase activity	6/196	170/18870	0.00876110121155007	0.0359820477852291	0.0232251688516008	EIF2AK3/BAD/EGLN3/CASP2/LYN/RPS3	6
GO:0051154	BP	GO:0051154	negative regulation of striated muscle cell differentiation	3/196	41/18870	0.00880329082237425	0.0360348037662519	0.0232592210149046	NOTCH1/FOXP1/YY1	3
GO:0106056	BP	GO:0106056	regulation of calcineurin-mediated signaling	3/196	41/18870	0.00880329082237425	0.0360348037662519	0.0232592210149046	GSK3B/MTOR/DYRK2	3
GO:1902742	BP	GO:1902742	apoptotic process involved in development	3/196	41/18870	0.00880329082237425	0.0360348037662519	0.0232592210149046	TGFB2/NOTCH1/CHEK1	3
GO:0001894	BP	GO:0001894	tissue homeostasis	8/196	279/18870	0.00889957475646601	0.0361707731803451	0.0233469845746613	HSPB1/PRDX1/ADAM8/BCL2/NOTCH1/PTGS2/VEGFA/BARD1	8
GO:0060249	BP	GO:0060249	anatomical structure homeostasis	8/196	279/18870	0.00889957475646601	0.0361707731803451	0.0233469845746613	HSPB1/PRDX1/ADAM8/BCL2/NOTCH1/PTGS2/VEGFA/BARD1	8
GO:0003222	BP	GO:0003222	ventricular trabecula myocardium morphogenesis	2/196	14/18870	0.00899764447994908	0.0361707731803451	0.0233469845746613	TGFB2/NOTCH1	2
GO:0007100	BP	GO:0007100	mitotic centrosome separation	2/196	14/18870	0.00899764447994908	0.0361707731803451	0.0233469845746613	NUP62/CHEK1	2
GO:0010225	BP	GO:0010225	response to UV-C	2/196	14/18870	0.00899764447994908	0.0361707731803451	0.0233469845746613	MDM2/YY1	2
GO:0032908	BP	GO:0032908	regulation of transforming growth factor beta1 production	2/196	14/18870	0.00899764447994908	0.0361707731803451	0.0233469845746613	ADAM8/GATA6	2
GO:0042762	BP	GO:0042762	regulation of sulfur metabolic process	2/196	14/18870	0.00899764447994908	0.0361707731803451	0.0233469845746613	PDK1/PDK3	2
GO:0043558	BP	GO:0043558	regulation of translational initiation in response to stress	2/196	14/18870	0.00899764447994908	0.0361707731803451	0.0233469845746613	EIF2AK3/TMED2	2
GO:0050667	BP	GO:0050667	homocysteine metabolic process	2/196	14/18870	0.00899764447994908	0.0361707731803451	0.0233469845746613	CTH/CBS	2
GO:0051608	BP	GO:0051608	histamine transport	2/196	14/18870	0.00899764447994908	0.0361707731803451	0.0233469845746613	EDN1/LYN	2
GO:0070243	BP	GO:0070243	regulation of thymocyte apoptotic process	2/196	14/18870	0.00899764447994908	0.0361707731803451	0.0233469845746613	ADAM8/HIF1A	2
GO:0070986	BP	GO:0070986	left/right axis specification	2/196	14/18870	0.00899764447994908	0.0361707731803451	0.0233469845746613	CITED2/NOTCH1	2
GO:0071472	BP	GO:0071472	cellular response to salt stress	2/196	14/18870	0.00899764447994908	0.0361707731803451	0.0233469845746613	AQP1/XRCC5	2
GO:1901029	BP	GO:1901029	negative regulation of mitochondrial outer membrane permeabilization involved in apoptotic signaling pathway	2/196	14/18870	0.00899764447994908	0.0361707731803451	0.0233469845746613	GCLC/ACAA2	2
GO:1901298	BP	GO:1901298	regulation of hydrogen peroxide-mediated programmed cell death	2/196	14/18870	0.00899764447994908	0.0361707731803451	0.0233469845746613	DDR2/FOXP1	2
GO:1901533	BP	GO:1901533	negative regulation of hematopoietic progenitor cell differentiation	2/196	14/18870	0.00899764447994908	0.0361707731803451	0.0233469845746613	HSPA9/NOTCH1	2
GO:0030856	BP	GO:0030856	regulation of epithelial cell differentiation	6/196	171/18870	0.0090034199257265	0.0361707731803451	0.0233469845746613	KEAP1/MAFF/CCND1/BAD/NOTCH1/VEGFA	6
GO:0006163	BP	GO:0006163	purine nucleotide metabolic process	11/196	463/18870	0.00924421329597278	0.0368579008304092	0.023790501736069	HSPA8/ME1/PGD/BAD/MTOR/PDK1/PDK3/PTGIS/RORA/PARP1/SAMHD1	11
GO:0002065	BP	GO:0002065	columnar/cuboidal epithelial cell differentiation	5/196	123/18870	0.00925198433809847	0.0368579008304092	0.023790501736069	GSK3B/BAD/GATA6/HIF1A/NOTCH1	5
GO:0006413	BP	GO:0006413	translational initiation	5/196	123/18870	0.00925198433809847	0.0368579008304092	0.023790501736069	HSPB1/EIF2AK3/TMED2/MTOR/RPS3	5
GO:0010811	BP	GO:0010811	positive regulation of cell-substrate adhesion	5/196	123/18870	0.00925198433809847	0.0368579008304092	0.023790501736069	GSK3B/NDNF/P4HB/SFRP1/VEGFA	5
GO:0030282	BP	GO:0030282	bone mineralization	5/196	123/18870	0.00925198433809847	0.0368579008304092	0.023790501736069	EIF2AK3/DDR2/HIF1A/PTGS2/TWIST1	5
GO:0019362	BP	GO:0019362	pyridine nucleotide metabolic process	4/196	79/18870	0.00925449464390024	0.0368579008304092	0.023790501736069	ME1/PGD/MTOR/PTGIS	4
GO:0031016	BP	GO:0031016	pancreas development	4/196	79/18870	0.00925449464390024	0.0368579008304092	0.023790501736069	GSK3B/EIF2AK3/BAD/GATA6	4
GO:0046496	BP	GO:0046496	nicotinamide nucleotide metabolic process	4/196	79/18870	0.00925449464390024	0.0368579008304092	0.023790501736069	ME1/PGD/MTOR/PTGIS	4
GO:0006631	BP	GO:0006631	fatty acid metabolic process	10/196	401/18870	0.00935207850409644	0.0372063252797962	0.0240153976818846	GSTP1/ACAA2/EDN1/PDK1/PDK3/PTGIS/PTGS2/TWIST1/BRCA1/MORC2	10
GO:0030851	BP	GO:0030851	granulocyte differentiation	3/196	42/18870	0.00940909014101684	0.037352465602916	0.0241097262120656	CITED2/CUL4A/LYN	3
GO:0140467	BP	GO:0140467	integrated stress response signaling	3/196	42/18870	0.00940909014101684	0.037352465602916	0.0241097262120656	EIF2AK3/HSPA5/TMED2	3
GO:0090049	BP	GO:0090049	regulation of cell migration involved in sprouting angiogenesis	4/196	80/18870	0.00966418607239794	0.0383238552106717	0.024736724647382	HMOX1/NOTCH1/PTGS2/VEGFA	4
GO:0006690	BP	GO:0006690	icosanoid metabolic process	5/196	125/18870	0.00987819519303271	0.0391303990227231	0.0252573208161414	GSTP1/MGST2/EDN1/PTGIS/PTGS2	5
GO:0031214	BP	GO:0031214	biomineral tissue development	6/196	175/18870	0.0100208111680269	0.039511132498302	0.0255030711222539	EIF2AK3/DDR2/HIF1A/NOTCH1/PTGS2/TWIST1	6
GO:0043010	BP	GO:0043010	camera-type eye development	9/196	344/18870	0.0100223884102403	0.039511132498302	0.0255030711222539	TGFB2/AQP1/CITED2/HIF1A/NOTCH1/TWIST1/VEGFA/CASP2/YY1	9
GO:0010712	BP	GO:0010712	regulation of collagen metabolic process	3/196	43/18870	0.0100386590712298	0.039511132498302	0.0255030711222539	DDR2/NOTCH1/RGCC	3
GO:0060412	BP	GO:0060412	ventricular septum morphogenesis	3/196	43/18870	0.0100386590712298	0.039511132498302	0.0255030711222539	TGFB2/CITED2/NOTCH1	3
GO:0090317	BP	GO:0090317	negative regulation of intracellular protein transport	3/196	43/18870	0.0100386590712298	0.039511132498302	0.0255030711222539	TXN/DERL3/BARD1	3
GO:1902110	BP	GO:1902110	positive regulation of mitochondrial membrane permeability involved in apoptotic process	3/196	43/18870	0.0100386590712298	0.039511132498302	0.0255030711222539	GSK3B/GCLC/ACAA2	3
GO:0007405	BP	GO:0007405	neuroblast proliferation	4/196	81/18870	0.010085490092204	0.0396527705375062	0.0255944935836981	FGF13/HIF1A/NOTCH1/VEGFA	4
GO:2000027	BP	GO:2000027	regulation of animal organ morphogenesis	5/196	126/18870	0.0102019648442113	0.0396527705375062	0.0255944935836981	CITED2/EDN1/PHB2/SFRP1/VEGFA	5
GO:0003198	BP	GO:0003198	epithelial to mesenchymal transition involved in endocardial cushion formation	2/196	15/18870	0.0103114425013385	0.0396527705375062	0.0255944935836981	TGFB2/NOTCH1	2
GO:0006271	BP	GO:0006271	DNA strand elongation involved in DNA replication	2/196	15/18870	0.0103114425013385	0.0396527705375062	0.0255944935836981	MCM7/POLE3	2
GO:0007008	BP	GO:0007008	outer mitochondrial membrane organization	2/196	15/18870	0.0103114425013385	0.0396527705375062	0.0255944935836981	HSP90AA1/HSPA4	2
GO:0007567	BP	GO:0007567	parturition	2/196	15/18870	0.0103114425013385	0.0396527705375062	0.0255944935836981	MAFF/EDN1	2
GO:0010763	BP	GO:0010763	positive regulation of fibroblast migration	2/196	15/18870	0.0103114425013385	0.0396527705375062	0.0255944935836981	AQP1/DDR2	2
GO:0014029	BP	GO:0014029	neural crest formation	2/196	15/18870	0.0103114425013385	0.0396527705375062	0.0255944935836981	EDN1/SFRP1	2
GO:0032688	BP	GO:0032688	negative regulation of interferon-beta production	2/196	15/18870	0.0103114425013385	0.0396527705375062	0.0255944935836981	TRAIP/YY1	2
GO:0033147	BP	GO:0033147	negative regulation of intracellular estrogen receptor signaling pathway	2/196	15/18870	0.0103114425013385	0.0396527705375062	0.0255944935836981	PHB2/BRCA1	2
GO:0033599	BP	GO:0033599	regulation of mammary gland epithelial cell proliferation	2/196	15/18870	0.0103114425013385	0.0396527705375062	0.0255944935836981	CCND1/PHB2	2
GO:0043518	BP	GO:0043518	negative regulation of DNA damage response, signal transduction by p53 class mediator	2/196	15/18870	0.0103114425013385	0.0396527705375062	0.0255944935836981	MDM2/TWIST1	2
GO:0045040	BP	GO:0045040	protein insertion into mitochondrial outer membrane	2/196	15/18870	0.0103114425013385	0.0396527705375062	0.0255944935836981	HSP90AA1/HSPA4	2
GO:0045737	BP	GO:0045737	positive regulation of cyclin-dependent protein serine/threonine kinase activity	2/196	15/18870	0.0103114425013385	0.0396527705375062	0.0255944935836981	CCND1/RGCC	2
GO:0048308	BP	GO:0048308	organelle inheritance	2/196	15/18870	0.0103114425013385	0.0396527705375062	0.0255944935836981	VCPIP1/VRK1	2
GO:0048313	BP	GO:0048313	Golgi inheritance	2/196	15/18870	0.0103114425013385	0.0396527705375062	0.0255944935836981	VCPIP1/VRK1	2
GO:0051299	BP	GO:0051299	centrosome separation	2/196	15/18870	0.0103114425013385	0.0396527705375062	0.0255944935836981	NUP62/CHEK1	2
GO:0051444	BP	GO:0051444	negative regulation of ubiquitin-protein transferase activity	2/196	15/18870	0.0103114425013385	0.0396527705375062	0.0255944935836981	BAG5/DTX3L	2
GO:0060766	BP	GO:0060766	negative regulation of androgen receptor signaling pathway	2/196	15/18870	0.0103114425013385	0.0396527705375062	0.0255944935836981	SFRP1/FOXP1	2
GO:0061684	BP	GO:0061684	chaperone-mediated autophagy	2/196	15/18870	0.0103114425013385	0.0396527705375062	0.0255944935836981	HSP90AA1/HSPA8	2
GO:0071732	BP	GO:0071732	cellular response to nitric oxide	2/196	15/18870	0.0103114425013385	0.0396527705375062	0.0255944935836981	AQP1/CCNA2	2
GO:2001028	BP	GO:2001028	positive regulation of endothelial cell chemotaxis	2/196	15/18870	0.0103114425013385	0.0396527705375062	0.0255944935836981	HSPB1/VEGFA	2
GO:0010721	BP	GO:0010721	negative regulation of cell development	8/196	287/18870	0.0104401751345214	0.0400641720787257	0.0258600390667585	GSK3B/HSPA9/FGF13/NOTCH1/SFRP1/VEGFA/CUL4A/LYN	8
GO:0071560	BP	GO:0071560	cellular response to transforming growth factor beta stimulus	8/196	287/18870	0.0104401751345214	0.0400641720787257	0.0258600390667585	HSP90AB1/TGFB2/HSPA5/CITED2/DDR2/EDN1/SFRP1/PARP1	8
GO:0000079	BP	GO:0000079	regulation of cyclin-dependent protein serine/threonine kinase activity	4/196	82/18870	0.0105185273298697	0.0402107360587713	0.02595464105285	CCND1/CCNA2/RGCC/BLM	4
GO:0014032	BP	GO:0014032	neural crest cell development	4/196	82/18870	0.0105185273298697	0.0402107360587713	0.02595464105285	CITED2/EDN1/HIF1A/TWIST1	4
GO:0003231	BP	GO:0003231	cardiac ventricle development	5/196	127/18870	0.0105329425343958	0.0402107360587713	0.02595464105285	TGFB2/CITED2/HIF1A/MDM2/NOTCH1	5
GO:0021987	BP	GO:0021987	cerebral cortex development	5/196	127/18870	0.0105329425343958	0.0402107360587713	0.02595464105285	GSK3B/FGF13/HIF1A/MGARP/FBXO45	5
GO:0051384	BP	GO:0051384	response to glucocorticoid	5/196	127/18870	0.0105329425343958	0.0402107360587713	0.02595464105285	AQP1/BCL2/EDN1/PTGS2/CASP3	5
GO:0006739	BP	GO:0006739	NADP metabolic process	3/196	44/18870	0.0106921699995675	0.0405246443193483	0.0261572579911446	ME1/PGD/MTOR	3
GO:0009409	BP	GO:0009409	response to cold	3/196	44/18870	0.0106921699995675	0.0405246443193483	0.0261572579911446	HSP90AA1/HSPA2/EIF2AK3	3
GO:0021587	BP	GO:0021587	cerebellum morphogenesis	3/196	44/18870	0.0106921699995675	0.0405246443193483	0.0261572579911446	HSPA5/CBS/RORA	3
GO:0042771	BP	GO:0042771	intrinsic apoptotic signaling pathway in response to DNA damage by p53 class mediator	3/196	44/18870	0.0106921699995675	0.0405246443193483	0.0261572579911446	BCL2/DYRK2/TOPORS	3
GO:0043506	BP	GO:0043506	regulation of JUN kinase activity	3/196	44/18870	0.0106921699995675	0.0405246443193483	0.0261572579911446	GSTP1/EDN1/RPS3	3
GO:0045840	BP	GO:0045840	positive regulation of mitotic nuclear division	3/196	44/18870	0.0106921699995675	0.0405246443193483	0.0261572579911446	NUP62/EDN1/RGCC	3
GO:0090114	BP	GO:0090114	COPII-coated vesicle budding	3/196	44/18870	0.0106921699995675	0.0405246443193483	0.0261572579911446	SEC13/TMED2/VAPB	3
GO:0060538	BP	GO:0060538	skeletal muscle organ development	6/196	178/18870	0.0108357458347582	0.0410266060177277	0.0264812569272664	MAFF/BCL2/CITED2/NOTCH1/TWIST1/RBM24	6
GO:0006446	BP	GO:0006446	regulation of translational initiation	4/196	83/18870	0.0109634156363525	0.0414248443121257	0.0267383059892257	HSPB1/EIF2AK3/TMED2/MTOR	4
GO:0014855	BP	GO:0014855	striated muscle cell proliferation	4/196	83/18870	0.0109634156363525	0.0414248443121257	0.0267383059892257	TGFB2/CITED2/GATA6/NOTCH1	4
GO:0050684	BP	GO:0050684	regulation of mRNA processing	5/196	129/18870	0.0112168130828189	0.0422955367421748	0.0273003078748994	HSPA8/NUP98/PRDX6/BARD1/RBM24	5
GO:2001056	BP	GO:2001056	positive regulation of cysteine-type endopeptidase activity	5/196	129/18870	0.0112168130828189	0.0422955367421748	0.0273003078748994	EIF2AK3/BAD/EGLN3/CASP2/RPS3	5
GO:0010907	BP	GO:0010907	positive regulation of glucose metabolic process	3/196	45/18870	0.0113697818150651	0.042697529262691	0.0275597801601289	DDB1/DYRK2/SIRT7	3
GO:0033173	BP	GO:0033173	calcineurin-NFAT signaling cascade	3/196	45/18870	0.0113697818150651	0.042697529262691	0.0275597801601289	GSK3B/MTOR/DYRK2	3
GO:0033574	BP	GO:0033574	response to testosterone	3/196	45/18870	0.0113697818150651	0.042697529262691	0.0275597801601289	HSF1/EDN1/FOXP1	3
GO:1902686	BP	GO:1902686	mitochondrial outer membrane permeabilization involved in programmed cell death	3/196	45/18870	0.0113697818150651	0.042697529262691	0.0275597801601289	GSK3B/GCLC/ACAA2	3
GO:0002903	BP	GO:0002903	negative regulation of B cell apoptotic process	2/196	16/18870	0.0117045999554325	0.0435552992280944	0.0281134410412782	BCL2/FOXP1	2
GO:0003096	BP	GO:0003096	renal sodium ion transport	2/196	16/18870	0.0117045999554325	0.0435552992280944	0.0281134410412782	EDN1/SGK1	2
GO:0003188	BP	GO:0003188	heart valve formation	2/196	16/18870	0.0117045999554325	0.0435552992280944	0.0281134410412782	NOTCH1/TWIST1	2
GO:0006266	BP	GO:0006266	DNA ligation	2/196	16/18870	0.0117045999554325	0.0435552992280944	0.0281134410412782	RAD51/TOP2A	2
GO:0006855	BP	GO:0006855	xenobiotic transmembrane transport	2/196	16/18870	0.0117045999554325	0.0435552992280944	0.0281134410412782	ABCC4/SLC29A1	2
GO:0035729	BP	GO:0035729	cellular response to hepatocyte growth factor stimulus	2/196	16/18870	0.0117045999554325	0.0435552992280944	0.0281134410412782	GCLC/GCLM	2
GO:0043517	BP	GO:0043517	positive regulation of DNA damage response, signal transduction by p53 class mediator	2/196	16/18870	0.0117045999554325	0.0435552992280944	0.0281134410412782	ATM/ATR	2
GO:0047484	BP	GO:0047484	regulation of response to osmotic stress	2/196	16/18870	0.0117045999554325	0.0435552992280944	0.0281134410412782	BAD/PTGS2	2
GO:0060841	BP	GO:0060841	venous blood vessel development	2/196	16/18870	0.0117045999554325	0.0435552992280944	0.0281134410412782	NOTCH1/VEGFA	2
GO:0071559	BP	GO:0071559	response to transforming growth factor beta	8/196	293/18870	0.0117194628080465	0.0435666003883383	0.0281207355498189	HSP90AB1/TGFB2/HSPA5/CITED2/DDR2/EDN1/SFRP1/PARP1	8
GO:0030433	BP	GO:0030433	ubiquitin-dependent ERAD pathway	4/196	85/18870	0.0118892028785616	0.0441085834890442	0.0284705669186099	DERL1/DERL3/DNAJC10/HSPA5	4
GO:0072524	BP	GO:0072524	pyridine-containing compound metabolic process	4/196	85/18870	0.0118892028785616	0.0441085834890442	0.0284705669186099	ME1/PGD/MTOR/PTGIS	4
GO:0007517	BP	GO:0007517	muscle organ development	9/196	354/18870	0.0119209335736647	0.0441818101462584	0.0285178321962391	MAFF/TGFB2/SERP1/BCL2/CITED2/NOTCH1/TWIST1/CHD2/RBM24	9
GO:0032102	BP	GO:0032102	negative regulation of response to external stimulus	11/196	481/18870	0.0120437731052059	0.0445164390926356	0.0287338236214252	HSPA8/GSTP1/CARD16/EDN1/NOTCH1/PTGIS/RORA/LYN/PARP1/PRKDC/SAMHD1	11
GO:0032309	BP	GO:0032309	icosanoid secretion	3/196	46/18870	0.0120716402425469	0.0445164390926356	0.0287338236214252	ABCC4/EDN1/PTGS2	3
GO:0033120	BP	GO:0033120	positive regulation of RNA splicing	3/196	46/18870	0.0120716402425469	0.0445164390926356	0.0287338236214252	HSPA8/NUP98/PRDX6	3
GO:0051972	BP	GO:0051972	regulation of telomerase activity	3/196	46/18870	0.0120716402425469	0.0445164390926356	0.0287338236214252	HSP90AA1/HSP90AB1/XRCC5	3
GO:0140718	BP	GO:0140718	facultative heterochromatin formation	3/196	46/18870	0.0120716402425469	0.0445164390926356	0.0287338236214252	DNMT3A/SUV39H1/MORC2	3
GO:0031098	BP	GO:0031098	stress-activated protein kinase signaling cascade	7/196	238/18870	0.0123585255897395	0.0455288082726005	0.0293872729549701	GSTP1/PRDX1/TGFB2/EIF2AK2/IRAK1/VEGFA/LYN	7
GO:0048771	BP	GO:0048771	tissue remodeling	6/196	184/18870	0.0126046674440347	0.0463429090457325	0.0299127468810531	ADAM8/CBS/DDR2/HIF1A/MDM2/SFRP1	6
GO:0051495	BP	GO:0051495	positive regulation of cytoskeleton organization	6/196	184/18870	0.0126046674440347	0.0463429090457325	0.0299127468810531	NUP62/EDN1/MTOR/RGCC/SFRP1/RPS3	6
GO:0090092	BP	GO:0090092	regulation of transmembrane receptor protein serine/threonine kinase signaling pathway	8/196	297/18870	0.0126343030712598	0.0464055558469801	0.0299531832271353	HSP90AB1/NUP93/HSPA5/CITED2/GATA6/NOTCH1/SFRP1/PARP1	8
GO:0030879	BP	GO:0030879	mammary gland development	5/196	133/18870	0.0126742072748604	0.0465057565742887	0.0300178593351958	CCND1/HIF1A/PHB2/SLC29A1/VEGFA	5
GO:0021575	BP	GO:0021575	hindbrain morphogenesis	3/196	47/18870	0.0127978781697953	0.0466344047255449	0.030100897272703	HSPA5/CBS/RORA	3
GO:0035794	BP	GO:0035794	positive regulation of mitochondrial membrane permeability	3/196	47/18870	0.0127978781697953	0.0466344047255449	0.030100897272703	GSK3B/GCLC/ACAA2	3
GO:0045933	BP	GO:0045933	positive regulation of muscle contraction	3/196	47/18870	0.0127978781697953	0.0466344047255449	0.030100897272703	HSP90AA1/EDN1/PTGS2	3
GO:0060043	BP	GO:0060043	regulation of cardiac muscle cell proliferation	3/196	47/18870	0.0127978781697953	0.0466344047255449	0.030100897272703	CITED2/GATA6/NOTCH1	3
GO:0061383	BP	GO:0061383	trabecula morphogenesis	3/196	47/18870	0.0127978781697953	0.0466344047255449	0.030100897272703	TGFB2/NOTCH1/SFRP1	3
GO:0140353	BP	GO:0140353	lipid export from cell	3/196	47/18870	0.0127978781697953	0.0466344047255449	0.030100897272703	ABCC4/EDN1/PTGS2	3
GO:1905314	BP	GO:1905314	semi-lunar valve development	3/196	47/18870	0.0127978781697953	0.0466344047255449	0.030100897272703	TGFB2/NOTCH1/TWIST1	3
GO:0007281	BP	GO:0007281	germ cell development	9/196	359/18870	0.0129654385602062	0.0471982961025688	0.0304648696770395	ATM/HSPA2/BCL2/BRIP1/DNMT3A/EDN1/MTOR/FANCG/PSME4	9
GO:0000097	BP	GO:0000097	sulfur amino acid biosynthetic process	2/196	17/18870	0.0131753438806626	0.0475396345312058	0.0306851918412463	CTH/CBS	2
GO:0007000	BP	GO:0007000	nucleolus organization	2/196	17/18870	0.0131753438806626	0.0475396345312058	0.0306851918412463	SUV39H1/DDX11	2
GO:0010421	BP	GO:0010421	hydrogen peroxide-mediated programmed cell death	2/196	17/18870	0.0131753438806626	0.0475396345312058	0.0306851918412463	DDR2/FOXP1	2
GO:0010831	BP	GO:0010831	positive regulation of myotube differentiation	2/196	17/18870	0.0131753438806626	0.0475396345312058	0.0306851918412463	MTOR/RBM24	2
GO:0032905	BP	GO:0032905	transforming growth factor beta1 production	2/196	17/18870	0.0131753438806626	0.0475396345312058	0.0306851918412463	ADAM8/GATA6	2
GO:0034134	BP	GO:0034134	toll-like receptor 2 signaling pathway	2/196	17/18870	0.0131753438806626	0.0475396345312058	0.0306851918412463	IRAK1/LYN	2
GO:0097067	BP	GO:0097067	cellular response to thyroid hormone stimulus	2/196	17/18870	0.0131753438806626	0.0475396345312058	0.0306851918412463	GCLC/GCLM	2
GO:1901522	BP	GO:1901522	positive regulation of transcription from RNA polymerase II promoter involved in cellular response to chemical stimulus	2/196	17/18870	0.0131753438806626	0.0475396345312058	0.0306851918412463	HIF1A/VEGFA	2
GO:1902170	BP	GO:1902170	cellular response to reactive nitrogen species	2/196	17/18870	0.0131753438806626	0.0475396345312058	0.0306851918412463	AQP1/CCNA2	2
GO:0050672	BP	GO:0050672	negative regulation of lymphocyte proliferation	4/196	88/18870	0.0133695516399556	0.0481931783185874	0.0311070317794414	ATM/CASP3/LYN/MNDA	4
GO:0001754	BP	GO:0001754	eye photoreceptor cell differentiation	3/196	48/18870	0.0135486159686796	0.0486008775351661	0.0313701875398424	GNGT1/NOTCH1/VEGFA	3
GO:0032527	BP	GO:0032527	protein exit from endoplasmic reticulum	3/196	48/18870	0.0135486159686796	0.0486008775351661	0.0313701875398424	SEC13/DERL1/DERL3	3
GO:0032964	BP	GO:0032964	collagen biosynthetic process	3/196	48/18870	0.0135486159686796	0.0486008775351661	0.0313701875398424	DDR2/NOTCH1/RGCC	3
GO:0044331	BP	GO:0044331	cell-cell adhesion mediated by cadherin	3/196	48/18870	0.0135486159686796	0.0486008775351661	0.0313701875398424	NOTCH1/RGCC/VEGFA	3
GO:0097720	BP	GO:0097720	calcineurin-mediated signaling	3/196	48/18870	0.0135486159686796	0.0486008775351661	0.0313701875398424	GSK3B/MTOR/DYRK2	3
GO:0001960	BP	GO:0001960	negative regulation of cytokine-mediated signaling pathway	4/196	89/18870	0.0138878638162563	0.0496727090282411	0.0320620177423843	GSTP1/CARD16/SAMHD1/TRAIP	4
GO:0021954	BP	GO:0021954	central nervous system neuron development	4/196	89/18870	0.0138878638162563	0.0496727090282411	0.0320620177423843	HSP90AA1/HSP90AB1/NDNF/FBXO45	4
GO:0032945	BP	GO:0032945	negative regulation of mononuclear cell proliferation	4/196	89/18870	0.0138878638162563	0.0496727090282411	0.0320620177423843	ATM/CASP3/LYN/MNDA	4
GO:0090734	CC	GO:0090734	site of DNA damage	21/196	117/19886	8.54110197917172e-21	2.79294034718915e-18	2.31059285120751e-18	RPA1/CBX3/DDB1/HUS1/INIP/PARP1/POLK/RAD18/RAD50/RAD51/RFWD3/SAMHD1/SIRT7/SLFN11/SMARCAL1/SMC6/TIMELESS/TRAIP/UBQLN4/WDR76/XRCC5	21
GO:0000228	CC	GO:0000228	nuclear chromosome	22/196	228/19886	8.8930059949282e-16	1.45400648017076e-13	1.20289607405081e-13	HSPA2/RPA1/SUV39H1/BLM/BRCA1/BRD4/CHEK1/HUS1/MCM10/MCM7/PARP1/POLE3/RAD1/RAD50/RAD51/SIRT7/SMARCAL1/TIMELESS/TOP2A/TOPBP1/YY1/ZRANB3	22
GO:0005643	CC	GO:0005643	nuclear pore	15/196	97/19886	3.57562240366237e-14	3.89742841999199e-12	3.22433318505695e-12	NDC1/NUP107/NUP153/NUP155/NUP205/NUP210/NUP35/NUP37/NUP62/NUP88/NUP93/NUP98/RAE1/RANBP2/SEC13	15
GO:0005635	CC	GO:0005635	nuclear envelope	28/196	494/19886	7.57146848097634e-14	6.18967548319816e-12	5.12070368318663e-12	DNAJC2/NDC1/NUP107/NUP153/NUP155/NUP205/NUP210/NUP35/NUP37/NUP62/NUP88/NUP93/NUP98/RAE1/RANBP2/SEC13/MGST2/CCND1/CREB3L4/AQP1/BCL2/BRIP1/GATA6/MTOR/PTGS2/CBX3/DTL/PARP1	28
GO:0098687	CC	GO:0098687	chromosomal region	25/196	399/19886	1.97705924897152e-13	1.29299674882737e-11	1.06969310944354e-11	ATM/ATR/HSF1/NUP107/NUP37/NUP98/RPA1/SEC13/DNMT3A/SUV39H1/SUV39H2/BLM/CBX3/CHEK1/DDB1/MCM7/PARP1/POLE3/PRKDC/RAD50/RAD51/RAD51AP1/SMC6/TOP2A/XRCC5	25
GO:0035861	CC	GO:0035861	site of double-strand break	13/196	85/19886	2.20433364370501e-12	1.20136183581923e-10	9.93883765670505e-11	DDB1/HUS1/INIP/PARP1/RAD18/RAD50/RAD51/RFWD3/SAMHD1/SIRT7/SMARCAL1/SMC6/TIMELESS	13
GO:0031965	CC	GO:0031965	nuclear membrane	21/196	311/19886	4.58833495772585e-12	2.1434079016805e-10	1.77323621674518e-10	DNAJC2/NDC1/NUP107/NUP153/NUP155/NUP205/NUP210/NUP35/NUP62/NUP93/NUP98/RANBP2/CCND1/CREB3L4/AQP1/BCL2/BRIP1/GATA6/PTGS2/CBX3/DTL	21
GO:0000793	CC	GO:0000793	condensed chromosome	19/196	281/19886	4.92624319247425e-11	2.01360190492385e-09	1.66584802692879e-09	HSF1/HSPA2/NUP107/NUP37/NUP98/SEC13/SUV39H1/BLM/BRCA1/BRD4/CBX3/CHEK1/HUS1/RAD1/RAD50/RAD51/SMC6/TOP2A/TOPBP1	19
GO:0000781	CC	GO:0000781	chromosome, telomeric region	15/196	171/19886	1.55468605274952e-10	5.64869265832324e-09	4.67314988955118e-09	ATM/ATR/RPA1/BLM/CBX3/CHEK1/DDB1/MCM7/PARP1/PRKDC/RAD50/RAD51/RAD51AP1/SMC6/XRCC5	15
GO:0000794	CC	GO:0000794	condensed nuclear chromosome	11/196	81/19886	4.2773861521357e-10	1.39870527174837e-08	1.15714551694618e-08	HSPA2/SUV39H1/BLM/BRCA1/BRD4/CHEK1/HUS1/RAD1/RAD50/RAD51/TOPBP1	11
GO:0005657	CC	GO:0005657	replication fork	9/196	67/19886	1.90681704173307e-08	5.66844702406103e-07	4.68949262895118e-07	RPA1/BLM/CHEK1/MCM10/PARP1/RAD18/SMARCAL1/TIMELESS/ZRANB3	9
GO:0034399	CC	GO:0034399	nuclear periphery	12/196	150/19886	3.1566143432571e-08	8.60177408537561e-07	7.11622707207961e-07	NUP107/NUP153/NUP205/NUP93/NUP98/DNMT3A/PHB2/SUV39H1/BLM/KIN/MORC2/YY1	12
GO:0016605	CC	GO:0016605	PML body	10/196	109/19886	1.25790760721648e-07	3.16412144276761e-06	2.61767008141405e-06	ATR/HSF1/RPA1/MTOR/BLM/RAD51/RFWD3/SMC6/TOPBP1/TOPORS	10
GO:0000151	CC	GO:0000151	ubiquitin ligase complex	15/196	314/19886	5.54595229255056e-07	1.29537599976002e-05	1.07166145803421e-05	KEAP1/DERL1/DERL3/BARD1/BRCA1/CUL4A/DCUN1D5/DDB1/DTL/DYRK2/FBXO31/FBXO45/RAD18/RAD51/TOPORS	15
GO:0043596	CC	GO:0043596	nuclear replication fork	6/196	34/19886	9.0754626165903e-07	1.97845085041669e-05	1.63676764383418e-05	RPA1/MCM10/PARP1/SMARCAL1/TIMELESS/ZRANB3	6
GO:0034663	CC	GO:0034663	endoplasmic reticulum chaperone complex	4/196	11/19886	2.86119638671198e-06	5.84757011534261e-05	4.83768073279591e-05	DNAJC10/HSPA5/HYOU1/P4HB	4
GO:0042405	CC	GO:0042405	nuclear inclusion body	4/196	12/19886	4.25870398035741e-06	7.73664556431596e-05	6.40050832135587e-05	NUP153/NUP98/RANBP2/RAD18	4
GO:0044615	CC	GO:0044615	nuclear pore nuclear basket	4/196	12/19886	4.25870398035741e-06	7.73664556431596e-05	6.40050832135587e-05	NUP153/NUP35/NUP98/RANBP2	4
GO:0005819	CC	GO:0005819	spindle	16/196	431/19886	6.16560476745482e-06	0.000106113303103038	8.77872811765035e-05	ATM/CCAR2/HSF1/HSPA2/HSPB1/NUP62/RAE1/CBX3/DCUN1D5/DDX11/MMS19/POLB/RPS3/SMC6/TOPBP1/TOPORS	16
GO:0000775	CC	GO:0000775	chromosome, centromeric region	12/196	258/19886	1.01687069702652e-05	0.000166258358963836	0.000137545141650429	HSF1/NUP107/NUP37/NUP98/SEC13/DNMT3A/SUV39H1/SUV39H2/CBX3/POLE3/SMC6/TOP2A	12
GO:0000792	CC	GO:0000792	heterochromatin	7/196	79/19886	1.29190320256362e-05	0.000201167784399192	0.000166425625593409	HSF1/DNMT3A/SUV39H1/CBX3/MORC2/POLE3/WDR76	7
GO:1990391	CC	GO:1990391	DNA repair complex	4/196	22/19886	5.82539708950974e-05	0.000865865840122584	0.00071632873301627	ATM/BRCA1/PRKDC/XRCC5	4
GO:0016234	CC	GO:0016234	inclusion body	6/196	71/19886	7.14210500330151e-05	0.00101542101568678	0.000840055371097706	BAG5/NUP153/NUP98/RANBP2/KEAP1/RAD18	6
GO:0001673	CC	GO:0001673	male germ cell nucleus	5/196	52/19886	0.000157722044734456	0.00214896285950696	0.00177783182003312	HSPA2/BRCA1/RAD51/TOP2A/TOPBP1	5
GO:0005677	CC	GO:0005677	chromatin silencing complex	3/196	13/19886	0.00025073423987897	0.00315346524770859	0.00260885423679738	SUV39H1/CBX3/YY1	3
GO:0031464	CC	GO:0031464	Cul4A-RING E3 ubiquitin ligase complex	3/196	13/19886	0.00025073423987897	0.00315346524770859	0.00260885423679738	CUL4A/DDB1/DTL	3
GO:0000800	CC	GO:0000800	lateral element	3/196	14/19886	0.000316803628911313	0.00383684395014813	0.00317421179844864	BLM/BRCA1/RAD51	3
GO:0043073	CC	GO:0043073	germ cell nucleus	5/196	68/19886	0.000557039779008355	0.00650542884770472	0.00538192568440403	HSPA2/BRCA1/RAD51/TOP2A/TOPBP1	5
GO:0000795	CC	GO:0000795	synaptonemal complex	4/196	40/19886	0.000633652336890422	0.0069068104721056	0.00571398773967854	HSPA2/BLM/BRCA1/RAD51	4
GO:0099086	CC	GO:0099086	synaptonemal structure	4/196	40/19886	0.000633652336890422	0.0069068104721056	0.00571398773967854	HSPA2/BLM/BRCA1/RAD51	4
GO:0042470	CC	GO:0042470	melanosome	6/196	112/19886	0.00085499262687771	0.0087369559059066	0.00722806266801222	HSP90AA1/HSP90AB1/HSPA8/PRDX1/HSPA5/P4HB	6
GO:0048770	CC	GO:0048770	pigment granule	6/196	112/19886	0.00085499262687771	0.0087369559059066	0.00722806266801222	HSP90AA1/HSP90AB1/HSPA8/PRDX1/HSPA5/P4HB	6
GO:0071682	CC	GO:0071682	endocytic vesicle lumen	3/196	23/19886	0.00144392165243696	0.0143079509196026	0.0118369334824976	HSP90AA1/HSPH1/HYOU1	3
GO:0140534	CC	GO:0140534	endoplasmic reticulum protein-containing complex	6/196	126/19886	0.00157165755686468	0.0151156476792573	0.0125051390747437	DERL1/DERL3/DNAJC10/HSPA5/HYOU1/P4HB	6
GO:0016363	CC	GO:0016363	nuclear matrix	6/196	128/19886	0.00170297745835656	0.0159106751109313	0.0131628633623349	DNMT3A/PHB2/BLM/KIN/MORC2/YY1	6
GO:0000922	CC	GO:0000922	spindle pole	7/196	176/19886	0.00184149371309405	0.0167269012272709	0.0138381252709114	HSF1/NUP62/RAE1/DDX11/SMC6/TOPBP1/TOPORS	7
GO:0044295	CC	GO:0044295	axonal growth cone	3/196	27/19886	0.00231677196305127	0.0204752549166964	0.0169391292888813	FKBP4/HSP90AA1/HSP90AB1	3
GO:0000791	CC	GO:0000791	euchromatin	4/196	60/19886	0.0029013192193245	0.024966615387345	0.0206548210350802	HSF1/DNMT3A/HIF1A/CBX3	4
GO:0031968	CC	GO:0031968	organelle outer membrane	8/196	246/19886	0.00312342000571243	0.0261886754325119	0.0216658283797057	HSPA9/HMOX1/BAD/BCL2/MGARP/MTOR/PHB2/PTGS2	8
GO:0019867	CC	GO:0019867	outer membrane	8/196	248/19886	0.00328082529519753	0.0268207467882398	0.0221887394964675	HSPA9/HMOX1/BAD/BCL2/MGARP/MTOR/PHB2/PTGS2	8
GO:0097136	CC	GO:0097136	Bcl-2 family protein complex	2/196	10/19886	0.00412876465983356	0.0329294157015994	0.0272424266386964	BAD/BCL2	2
GO:0034774	CC	GO:0034774	secretory granule lumen	9/196	322/19886	0.00477937874518968	0.0372108773732625	0.0307844696118734	HSP90AA1/HSP90AB1/HSPA8/GSTP1/PRDX6/TGFB2/VEGFA/MNDA/XRCC5	9
GO:0000803	CC	GO:0000803	sex chromosome	3/196	35/19886	0.00489332080517206	0.0372119977509596	0.0307853964976553	DNMT3A/BRCA1/SMC6	3
GO:0060205	CC	GO:0060205	cytoplasmic vesicle lumen	9/196	325/19886	0.00507249019457499	0.0375921819528099	0.0310999219760893	HSP90AA1/HSP90AB1/HSPA8/GSTP1/PRDX6/TGFB2/VEGFA/MNDA/XRCC5	9
GO:0031983	CC	GO:0031983	vesicle lumen	9/196	326/19886	0.00517323604855182	0.0375921819528099	0.0310999219760893	HSP90AA1/HSP90AB1/HSPA8/GSTP1/PRDX6/TGFB2/VEGFA/MNDA/XRCC5	9
GO:0080008	CC	GO:0080008	Cul4-RING E3 ubiquitin ligase complex	3/196	37/19886	0.00572617119189121	0.0406129614085439	0.0335990055753929	CUL4A/DDB1/DTL	3
GO:0005741	CC	GO:0005741	mitochondrial outer membrane	7/196	217/19886	0.00583733696086106	0.0406129614085439	0.0335990055753929	HSPA9/HMOX1/BAD/BCL2/MGARP/MTOR/PHB2	7
GO:0097431	CC	GO:0097431	mitotic spindle pole	3/196	38/19886	0.00617243888392466	0.0420497398967368	0.0347876489729965	HSF1/RAE1/SMC6	3
GO:0000153	CC	GO:0000153	cytoplasmic ubiquitin ligase complex	2/196	13/19886	0.00701875984936226	0.0433044239762539	0.035825646103001	DERL1/DERL3	2
GO:0044292	CC	GO:0044292	dendrite terminus	2/196	13/19886	0.00701875984936226	0.0433044239762539	0.035825646103001	HSP90AA1/HSP90AB1	2
GO:0099523	CC	GO:0099523	presynaptic cytosol	2/196	13/19886	0.00701875984936226	0.0433044239762539	0.035825646103001	HSPA8/FBXO45	2
GO:0099524	CC	GO:0099524	postsynaptic cytosol	2/196	13/19886	0.00701875984936226	0.0433044239762539	0.035825646103001	HSPA8/FBXO45	2
GO:0106068	CC	GO:0106068	SUMO ligase complex	2/196	13/19886	0.00701875984936226	0.0433044239762539	0.035825646103001	RANBP2/SMC6	2
GO:1904813	CC	GO:1904813	ficolin-1-rich granule lumen	5/196	124/19886	0.0077360353359117	0.0468459917563542	0.0387555766340995	HSP90AA1/HSP90AB1/HSPA8/GSTP1/MNDA	5
GO:0101031	CC	GO:0101031	protein folding chaperone complex	3/196	42/19886	0.00816178361283728	0.0485255134799598	0.040145040928214	HSF1/HSP90AB1/HSPA8	3
GO:0003684	MF	GO:0003684	damaged DNA binding	14/196	71/18496	2.00026172641661e-14	6.60650003354488e-12	4.92884984815869e-12	RPA1/BLM/BRCA1/DDB1/FANCG/PARP1/POLB/POLK/POLQ/RAD1/RAD18/RPS3/SMC6/XRCC5	14
GO:0031072	MF	GO:0031072	heat shock protein binding	17/196	128/18496	2.92630235473649e-14	6.60650003354488e-12	4.92884984815869e-12	DNAJB1/DNAJC2/FKBP4/HSF1/HSP90AB1/HSPA14/HSPA1L/HSPA2/HSPA8/HSPA9/NUP62/DNAJC10/EIF2AK3/HSPA5/HIF1A/IRAK1/RPS3	17
GO:0017056	MF	GO:0017056	structural constituent of nuclear pore	10/196	25/18496	4.03655806530237e-14	6.60650003354488e-12	4.92884984815869e-12	NDC1/NUP107/NUP153/NUP155/NUP205/NUP35/NUP62/NUP88/NUP93/NUP98	10
GO:0003697	MF	GO:0003697	single-stranded DNA binding	16/196	118/18496	1.23384977976066e-13	1.51455060465621e-11	1.12994664041239e-11	HSF1/RPA1/BLM/DDX11/FAM111A/MCM10/MCM7/RAD18/RAD50/RAD51/RAD51AP1/SAMHD1/SMARCAL1/SMC6/SPRTN/ZRANB3	16
GO:0044183	MF	GO:0044183	protein folding chaperone	13/196	66/18496	1.78067133054368e-13	1.74861924659389e-11	1.30457604848253e-11	DNAJB1/HSP90AA1/HSP90AB1/HSPA14/HSPA1L/HSPA2/HSPA4/HSPA8/HSPA9/HSPB1/HSPH1/HSPA5/HYOU1	13
GO:0140662	MF	GO:0140662	ATP-dependent protein folding chaperone	11/196	40/18496	2.52375407120237e-13	2.06527208160061e-11	1.54081827504987e-11	HSP90AA1/HSP90AB1/HSPA14/HSPA1L/HSPA2/HSPA4/HSPA8/HSPA9/HSPH1/HSPA5/HYOU1	11
GO:0044389	MF	GO:0044389	ubiquitin-like protein ligase binding	23/196	327/18496	7.64142962181366e-13	5.35991706330073e-11	3.99882332088896e-11	BAG5/GSK3B/HSP90AA1/HSP90AB1/HSPA1L/HSPA8/HSPA9/PRDX6/DERL1/HSPA5/BCL2/CBS/HIF1A/MDM2/BRCA1/CUL4A/DTX3L/LYN/PARP1/RAD18/SMC6/UBE2T/XRCC5	23
GO:0031625	MF	GO:0031625	ubiquitin protein ligase binding	22/196	308/18496	1.82812971997271e-12	1.12201461563325e-10	8.37090977040134e-11	BAG5/GSK3B/HSP90AA1/HSP90AB1/HSPA1L/HSPA8/HSPA9/PRDX6/DERL1/HSPA5/BCL2/CBS/HIF1A/MDM2/BRCA1/CUL4A/LYN/PARP1/RAD18/SMC6/UBE2T/XRCC5	22
GO:0140097	MF	GO:0140097	catalytic activity, acting on DNA	20/196	248/18496	2.12800228356439e-12	1.16094346803346e-10	8.66134262784103e-11	BRIP1/DNMT3A/ENDOG/BLM/CHD2/DDX11/MCM7/NIPBL/POLB/POLE3/POLK/POLQ/RAD1/RAD50/RAD51/RPS3/SMARCAL1/TOP2A/XRCC5/ZRANB3	20
GO:0008094	MF	GO:0008094	ATP-dependent activity, acting on DNA	12/196	122/18496	6.71383496539809e-09	2.99681178910042e-07	2.23580341431439e-07	BRIP1/BLM/CHD2/DDX11/MCM7/POLQ/RAD50/RAD51/SMARCAL1/TOP2A/XRCC5/ZRANB3	12
GO:0051082	MF	GO:0051082	unfolded protein binding	12/196	122/18496	6.71383496539809e-09	2.99681178910042e-07	2.23580341431439e-07	CCAR2/DNAJB1/HSP90AA1/HSP90AB1/HSPA1L/HSPA2/HSPA8/HSPA9/HSPB1/HSPB2/HSPA5/HYOU1	12
GO:0140297	MF	GO:0140297	DNA-binding transcription factor binding	21/196	477/18496	3.85982297199909e-08	1.57931089937629e-06	1.17826174934709e-06	FKBP4/GSK3B/HSF1/HSPB1/KEAP1/BCL2/CITED2/DNMT3A/E2F1/GATA6/HIF1A/PHB2/TWIST1/DTX3L/FOXP1/MMS19/NCOA6/PARP1/PRKDC/RPS3/YY1	21
GO:0060590	MF	GO:0060590	ATPase regulator activity	8/196	49/18496	4.28481131538265e-08	1.61834027373299e-06	1.20738003056936e-06	BAG5/CCAR2/DNAJB1/DNAJC2/HSPA4/HSPH1/DNAJC10/HYOU1	8
GO:0016887	MF	GO:0016887	ATP hydrolysis activity	19/196	412/18496	8.66421672271387e-08	3.03866457918036e-06	2.26702813496573e-06	HSP90AA1/HSP90AB1/HSPA14/HSPA1L/HSPA2/HSPA8/HSPA9/ABCC4/HSPA5/BRIP1/BLM/CHD2/DDX11/MCM7/MORC2/RAD50/RAD51/SLFN11/XRCC5	19
GO:0003678	MF	GO:0003678	DNA helicase activity	8/196	58/18496	1.67870274429591e-07	5.49495364966196e-06	4.09956880712266e-06	BRIP1/BLM/DDX11/MCM7/POLQ/RAD50/RAD51/XRCC5	8
GO:0000774	MF	GO:0000774	adenyl-nucleotide exchange factor activity	5/196	15/18496	3.49817474328971e-07	1.07350237434703e-05	8.0089790175317e-06	BAG5/CCAR2/HSPA4/HSPH1/HYOU1	5
GO:0002039	MF	GO:0002039	p53 binding	8/196	66/18496	4.67899098582928e-07	1.35140269061304e-05	1.00822839818488e-05	GSK3B/HIF1A/MDM2/BLM/BRCA1/BRD4/RFWD3/SETD7	8
GO:0004386	MF	GO:0004386	helicase activity	11/196	154/18496	7.68028810681092e-07	2.09501192246898e-05	1.56300600068433e-05	BRIP1/BLM/CHD2/DDX11/MCM7/POLQ/RAD50/RAD51/SLFN11/SMARCAL1/XRCC5	11
GO:0061629	MF	GO:0061629	RNA polymerase II-specific DNA-binding transcription factor binding	16/196	344/18496	8.47005511092071e-07	2.18884055761162e-05	1.63300785518028e-05	FKBP4/GSK3B/HSF1/HSPB1/KEAP1/CITED2/DNMT3A/GATA6/HIF1A/PHB2/DTX3L/FOXP1/MMS19/NCOA6/PARP1/PRKDC	16
GO:0004674	MF	GO:0004674	protein serine/threonine kinase activity	17/196	427/18496	3.19534801424522e-06	7.84457937497201e-05	5.85253215240703e-05	ATM/ATR/GSK3B/EIF2AK2/EIF2AK3/IRAK1/MTOR/PDK3/BRD4/CHEK1/DYRK2/MASTL/NEK4/PRKDC/SGK1/TLK2/VRK1	17
GO:0106310	MF	GO:0106310	protein serine kinase activity	15/196	361/18496	7.435301296412e-06	0.000173844425549442	0.000129698488779518	ATM/ATR/GSK3B/EIF2AK2/EIF2AK3/IRAK1/MTOR/CHEK1/DYRK2/MASTL/NEK4/PRKDC/SGK1/TLK2/VRK1	15
GO:0004364	MF	GO:0004364	glutathione transferase activity	5/196	27/18496	8.48030150449859e-06	0.0001892649108504	0.000141203106390694	GSTA4/GSTM3/GSTM5/GSTP1/MGST2	5
GO:0051087	MF	GO:0051087	protein-folding chaperone binding	9/196	133/18496	1.23106910236572e-05	0.000262806490983292	0.000196069587012939	BAG5/DNAJB1/DNAJC2/HSPA2/HSPA8/NUP62/DNAJC10/HSPA5/RPS3	9
GO:0097718	MF	GO:0097718	disordered domain specific binding	5/196	32/18496	2.02630790022359e-05	0.00041454882458741	0.000309278574244654	HSP90AA1/HSP90AB1/HSPA2/KEAP1/MDM2	5
GO:0032182	MF	GO:0032182	ubiquitin-like protein binding	8/196	119/18496	3.96029486970393e-05	0.000777801912409852	0.00058028741669767	HSPB1/NUP62/RAE1/MDM2/DCUN1D5/SPRTN/TOP2A/UBR5	8
GO:0030674	MF	GO:0030674	protein-macromolecule adaptor activity	15/196	421/18496	4.47253393598927e-05	0.000844620831757974	0.000630138384503752	FKBP4/HSPA8/NDC1/NUP153/NUP62/KEAP1/SUV39H2/BRD4/CUL4A/DDB1/DTL/DTX3L/FBXO45/MMS19/RAD50	15
GO:0051787	MF	GO:0051787	misfolded protein binding	4/196	20/18496	5.18738134667282e-05	0.000943334904154205	0.000703785071595376	DERL1/DERL3/DNAJC10/HSPA5	4
GO:0000217	MF	GO:0000217	DNA secondary structure binding	5/196	39/18496	5.45532904719311e-05	0.000956630915061363	0.000713704702414737	BLM/RAD18/RAD51AP1/SMC6/YY1	5
GO:0051879	MF	GO:0051879	Hsp90 protein binding	5/196	42/18496	7.85527789613662e-05	0.00132997980931141	0.000992245628985679	HSF1/NUP62/EIF2AK3/HIF1A/RPS3	5
GO:0048156	MF	GO:0048156	tau protein binding	5/196	43/18496	8.81295012181574e-05	0.00139611347272112	0.00104158535428653	FKBP4/GSK3B/HSP90AA1/HSP90AB1/HSPA2	5
GO:0043130	MF	GO:0043130	ubiquitin binding	7/196	99/18496	8.81456571371789e-05	0.00139611347272112	0.00104158535428653	HSPB1/NUP62/RAE1/MDM2/SPRTN/TOP2A/UBR5	7
GO:0003887	MF	GO:0003887	DNA-directed DNA polymerase activity	4/196	24/18496	0.000110055901283544	0.00168867023531938	0.00125985044890373	POLB/POLE3/POLK/POLQ	4
GO:0051880	MF	GO:0051880	G-quadruplex DNA binding	3/196	10/18496	0.000133124033234367	0.00198072425206285	0.00147774046461115	BLM/DDX11/RAD50	3
GO:0140030	MF	GO:0140030	modification-dependent protein binding	9/196	184/18496	0.00015557359237666	0.00224666570167471	0.00167614892096216	DNAJC2/BRD4/CBX3/LYN/PSME4/RAD18/SPRTN/UBQLN4/ZRANB3	9
GO:0016835	MF	GO:0016835	carbon-oxygen lyase activity	6/196	77/18496	0.000166493945964512	0.00233567221338787	0.00174255317881655	CBS/PTGIS/POLB/POLQ/RPS3/XRCC5	6
GO:0015035	MF	GO:0015035	protein-disulfide reductase activity	4/196	27/18496	0.00017730647991767	0.00241011555097148	0.00179809242520758	TXN/DNAJC10/P4HB/PGK1	4
GO:0140666	MF	GO:0140666	annealing activity	3/196	11/18496	0.000181617668810478	0.00241011555097148	0.00179809242520758	BLM/SMARCAL1/ZRANB3	3
GO:0030544	MF	GO:0030544	Hsp70 protein binding	5/196	51/18496	0.000200816657369321	0.00259476259916676	0.00193585032588709	DNAJB1/DNAJC2/NUP62/DNAJC10/RPS3	5
GO:0016829	MF	GO:0016829	lyase activity	9/196	196/18496	0.000249508954948267	0.00308716631876363	0.00230321337534514	ME1/MGST2/CTH/CBS/PTGIS/POLB/POLQ/RPS3/XRCC5	9
GO:0016209	MF	GO:0016209	antioxidant activity	6/196	83/18496	0.000251500311100906	0.00308716631876363	0.00230321337534514	GSTP1/MGST2/PRDX1/PRDX6/TXN/PTGS2	6
GO:0004601	MF	GO:0004601	peroxidase activity	5/196	55/18496	0.000287385664802258	0.0034416185711685	0.00256765626062094	GSTP1/MGST2/PRDX1/PRDX6/PTGS2	5
GO:0016684	MF	GO:0016684	oxidoreductase activity, acting on peroxide as acceptor	5/196	57/18496	0.000340037664108895	0.00397520221613017	0.00296574203282946	GSTP1/MGST2/PRDX1/PRDX6/PTGS2	5
GO:0098847	MF	GO:0098847	sequence-specific single stranded DNA binding	3/196	14/18496	0.000391365391686388	0.00446884668181433	0.00333403075414597	HSF1/RPA1/RAD50	3
GO:0042826	MF	GO:0042826	histone deacetylase binding	7/196	127/18496	0.000412600261214966	0.00460424382401246	0.00343504523690929	HSP90AA1/HSP90AB1/CCND1/HIF1A/TWIST1/NIPBL/PARP1	7
GO:0043021	MF	GO:0043021	ribonucleoprotein complex binding	8/196	168/18496	0.000432117556523015	0.0046143964361952	0.00344261970156701	DNAJC2/DERL1/DERL3/HSPA5/CPEB1/MDM2/MTOR/TTC5	8
GO:0016765	MF	GO:0016765	transferase activity, transferring alkyl or aryl (other than methyl) groups	5/196	60/18496	0.000432305979765742	0.0046143964361952	0.00344261970156701	GSTA4/GSTM3/GSTM5/GSTP1/MGST2	5
GO:0015036	MF	GO:0015036	disulfide oxidoreductase activity	4/196	34/18496	0.000442171597362626	0.00461928200649042	0.0034462646334198	TXN/DNAJC10/P4HB/PGK1	4
GO:0004536	MF	GO:0004536	DNA nuclease activity	5/196	61/18496	0.000466899279794645	0.00477599054956605	0.00356317871422229	ENDOG/RAD1/RAD50/RPS3/ZRANB3	5
GO:0034061	MF	GO:0034061	DNA polymerase activity	4/196	36/18496	0.000552426637491885	0.00553554038792889	0.00412984897630883	POLB/POLE3/POLK/POLQ	4
GO:0019787	MF	GO:0019787	ubiquitin-like protein transferase activity	14/196	477/18496	0.000584395137975096	0.00573876025491545	0.0042814633266386	RANBP2/MDM2/BARD1/BRCA1/CUL4A/DTL/DTX3L/RAD18/RBBP6/RFWD3/TOPORS/TRAIP/UBE2T/UBR5	14
GO:0016922	MF	GO:0016922	nuclear receptor binding	7/196	137/18496	0.000649972926445186	0.00625758248793307	0.00466853618994685	FKBP4/HIF1A/PHB2/FOXP1/MMS19/NCOA6/PARP1	7
GO:0042162	MF	GO:0042162	telomeric DNA binding	4/196	38/18496	0.000680920983200377	0.00642946543752664	0.00479677129865853	RPA1/BLM/RAD50/XRCC5	4
GO:0030331	MF	GO:0030331	nuclear estrogen receptor binding	4/196	39/18496	0.000752505862369342	0.00697132789478013	0.00520103356712078	PHB2/MMS19/NCOA6/PARP1	4
GO:0016755	MF	GO:0016755	aminoacyltransferase activity	14/196	494/18496	0.000821387858198503	0.00740293579237783	0.00552303924482257	RANBP2/MDM2/BARD1/BRCA1/CUL4A/DTL/DTX3L/RAD18/RBBP6/RFWD3/TOPORS/TRAIP/UBE2T/UBR5	14
GO:0004520	MF	GO:0004520	DNA endonuclease activity	4/196	40/18496	0.000829249426844767	0.00740293579237783	0.00552303924482257	ENDOG/RAD50/RPS3/ZRANB3	4
GO:0004842	MF	GO:0004842	ubiquitin-protein transferase activity	13/196	448/18496	0.00101503341222073	0.0088996679535782	0.00663969224535366	MDM2/BARD1/BRCA1/CUL4A/DTL/DTX3L/RAD18/RBBP6/RFWD3/TOPORS/TRAIP/UBE2T/UBR5	13
GO:0004602	MF	GO:0004602	glutathione peroxidase activity	3/196	22/18496	0.00155558840708172	0.0131688604806401	0.00982476888683194	GSTP1/MGST2/PRDX6	3
GO:0070182	MF	GO:0070182	DNA polymerase binding	3/196	22/18496	0.00155558840708172	0.0131688604806401	0.00982476888683194	HSP90AA1/HSP90AB1/RAD51	3
GO:0017116	MF	GO:0017116	single-stranded DNA helicase activity	3/196	23/18496	0.00177505513896517	0.0147720690378288	0.0110208597388025	MCM7/POLQ/RAD51	3
GO:0019789	MF	GO:0019789	SUMO transferase activity	3/196	26/18496	0.00254586227562485	0.020584778718529	0.015357493823664	RANBP2/MDM2/TOPORS	3
GO:0016667	MF	GO:0016667	oxidoreductase activity, acting on a sulfur group of donors	4/196	54/18496	0.00255737576747509	0.020584778718529	0.015357493823664	TXN/DNAJC10/P4HB/PGK1	4
GO:0001671	MF	GO:0001671	ATPase activator activity	3/196	27/18496	0.00284193175008825	0.0221490236395767	0.0165245154391096	DNAJB1/DNAJC2/DNAJC10	3
GO:0023026	MF	GO:0023026	MHC class II protein complex binding	3/196	27/18496	0.00284193175008825	0.0221490236395767	0.0165245154391096	HSP90AA1/HSP90AB1/HSPA8	3
GO:0031593	MF	GO:0031593	polyubiquitin modification-dependent protein binding	4/196	57/18496	0.00311661072294769	0.0239102478901143	0.0178384955852927	RAD18/SPRTN/UBQLN4/ZRANB3	4
GO:0008276	MF	GO:0008276	protein methyltransferase activity	5/196	94/18496	0.00325344081235683	0.0245759913671877	0.0183351806105292	DNMT3A/SUV39H1/SUV39H2/SETD7/SIRT7	5
GO:0046982	MF	GO:0046982	protein heterodimerization activity	10/196	344/18496	0.00377091143402254	0.0280532956682586	0.0209294605907471	HSF1/VAPB/BCL2/HIF1A/IRAK1/P4HB/PHB2/BARD1/POLE3/TOP2A	10
GO:0002020	MF	GO:0002020	protease binding	6/196	142/18496	0.00408057819757584	0.0299039387314886	0.0223101525963298	GSK3B/DERL1/DERL3/BCL2/CARD16/CASP3	6
GO:0000014	MF	GO:0000014	single-stranded DNA endodeoxyribonuclease activity	2/196	10/18496	0.00475401757581165	0.0328763750665285	0.0245277704430312	ENDOG/RAD50	2
GO:0032356	MF	GO:0032356	oxidized DNA binding	2/196	10/18496	0.00475401757581165	0.0328763750665285	0.0245277704430312	BLM/RPS3	2
GO:0034511	MF	GO:0034511	U3 snoRNA binding	2/196	10/18496	0.00475401757581165	0.0328763750665285	0.0245277704430312	PRKDC/XRCC5	2
GO:0043295	MF	GO:0043295	glutathione binding	2/196	10/18496	0.00475401757581165	0.0328763750665285	0.0245277704430312	GSTM3/MGST2	2
GO:0140767	MF	GO:0140767	enzyme-substrate adaptor activity	4/196	65/18496	0.00500313126489147	0.0341185757091904	0.0254545274880443	KEAP1/SUV39H2/DTX3L/FBXO45	4
GO:0140996	MF	GO:0140996	histone H3 kinase activity	2/196	11/18496	0.00577010644403413	0.038639187819302	0.0288271783923617	CHEK1/VRK1	2
GO:0140993	MF	GO:0140993	histone modifying activity	7/196	202/18496	0.00584204156253302	0.038639187819302	0.0288271783923617	SUV39H1/SUV39H2/CHEK1/DTX3L/SETD7/SIRT7/VRK1	7
GO:0061659	MF	GO:0061659	ubiquitin-like protein ligase activity	10/196	367/18496	0.00590211626567749	0.038639187819302	0.0288271783923617	RANBP2/MDM2/CUL4A/DTX3L/RAD18/RBBP6/RFWD3/TOPORS/TRAIP/UBR5	10
GO:0019207	MF	GO:0019207	kinase regulator activity	8/196	256/18496	0.0060780834562028	0.0388947289577784	0.0290178275856081	HSP90AB1/HSPB1/GSTP1/CCND1/CCNA2/RGCC/VEGFA/CASP3	8
GO:0043022	MF	GO:0043022	ribosome binding	5/196	109/18496	0.00609958071231962	0.0388947289577784	0.0290178275856081	DNAJC2/HSPA5/CPEB1/MTOR/TTC5	5
GO:0140658	MF	GO:0140658	ATP-dependent chromatin remodeler activity	3/196	36/18496	0.00646994281641797	0.0394302215540534	0.0294173375513144	CHD2/SMARCAL1/ZRANB3	3
GO:0001221	MF	GO:0001221	transcription coregulator binding	5/196	112/18496	0.00682908705993645	0.0394302215540534	0.0294173375513144	GATA6/HIF1A/RORA/TWIST1/CBX3	5
GO:0003906	MF	GO:0003906	DNA-(apurinic or apyrimidinic site) endonuclease activity	2/196	12/18496	0.00687607396567456	0.0394302215540534	0.0294173375513144	POLB/RPS3	2
GO:0016668	MF	GO:0016668	oxidoreductase activity, acting on a sulfur group of donors, NAD(P) as acceptor	2/196	12/18496	0.00687607396567456	0.0394302215540534	0.0294173375513144	TXN/PGK1	2
GO:0031543	MF	GO:0031543	peptidyl-proline dioxygenase activity	2/196	12/18496	0.00687607396567456	0.0394302215540534	0.0294173375513144	EGLN3/P4HB	2
GO:0043047	MF	GO:0043047	single-stranded telomeric DNA binding	2/196	12/18496	0.00687607396567456	0.0394302215540534	0.0294173375513144	RPA1/RAD50	2
GO:0097153	MF	GO:0097153	cysteine-type endopeptidase activity involved in apoptotic process	2/196	12/18496	0.00687607396567456	0.0394302215540534	0.0294173375513144	CASP2/CASP3	2
GO:0097677	MF	GO:0097677	STAT family protein binding	2/196	12/18496	0.00687607396567456	0.0394302215540534	0.0294173375513144	HSF1/DTX3L	2
GO:0019213	MF	GO:0019213	deacetylase activity	3/196	37/18496	0.00698661766843717	0.0394302215540534	0.0294173375513144	MACROD1/MACROD2/SIRT7	3
GO:0023023	MF	GO:0023023	MHC protein complex binding	3/196	37/18496	0.00698661766843717	0.0394302215540534	0.0294173375513144	HSP90AA1/HSP90AB1/HSPA8	3
GO:0043531	MF	GO:0043531	ADP binding	3/196	38/18496	0.00752710595574317	0.0419978298212488	0.0313329290980697	GCLC/ME1/PGK1	3
GO:0046974	MF	GO:0046974	histone H3K9 methyltransferase activity	2/196	13/18496	0.00806992098643767	0.044520575329673	0.033215050304912	SUV39H1/SUV39H2	2
