# Supplementary material for: Identification of integrated stress response-related prognostic genes in high-grade serous ovarian cancer using Mendelian randomization, single-cell RNA sequencing, and bulk RNA sequencing
Source: Front Oncol. 2026 May 5;16:1798083. doi: 10.3389/fonc.2026.1798083 (PMC13183660; doi:10.3389/fonc.2026.1798083)
Supplement: Supplementary Figure S4 — Funnel plots for assessing the randomness of exposure factors. The funnel plot was constructed based on the effect values (β) and standard errors (SE) of individual instrumental variables, and the distribution pattern can be used to assess whether the analysis conforms to Mendel’s Second Law. [file Table4.xlsx]

## Sheet: 03.KEGG
Table S4 Enriched KEGG pathways for candidate genes in HGSOC
	ID	Description	GeneRatio	BgRatio	pvalue	p.adjust	qvalue	geneID	Count
hsa03013	hsa03013	Nucleocytoplasmic transport	15/137	108/8865	8.1509298635339e-11	8.1509298635339e-11	1.36420826137041e-08	NDC1/NUP107/NUP153/NUP155/NUP205/NUP210/NUP35/NUP37/NUP62/NUP88/NUP93/NUP98/RAE1/RANBP2/SEC13	15
hsa01524	hsa01524	Platinum drug resistance	12/137	75/8865	1.3008808612879e-09	1.3008808612879e-09	1.04851614004963e-07	ATM/GSTA4/GSTM3/GSTM5/GSTP1/MGST2/BAD/BCL2/MDM2/BRCA1/CASP3/TOP2A	12
hsa05014	hsa05014	Amyotrophic lateral sclerosis	24/137	371/8865	1.87941572273046e-09	1.87941572273046e-09	1.04851614004963e-07	NDC1/NUP107/NUP153/NUP155/NUP205/NUP210/NUP35/NUP37/NUP62/NUP88/NUP93/NUP98/RAE1/RANBP2/SEC13/DERL1/EIF2AK3/HSPA5/VAPB/BAD/BCL2/MTOR/CASP3/UBQLN4	24
hsa04141	hsa04141	Protein processing in endoplasmic reticulum	16/137	170/8865	6.53119802197902e-09	6.53119802197902e-09	2.73279075130175e-07	DNAJB1/HSP90AA1/HSP90AB1/HSPA1L/HSPA8/HSPH1/SEC13/DERL1/DERL3/DNAJC10/EIF2AK3/HSPA5/BCL2/HYOU1/P4HB/UBQLN4	16
hsa03440	hsa03440	Homologous recombination	9/137	41/8865	8.89627254386503e-09	8.89627254386503e-09	2.97791017784114e-07	ATM/RPA1/BRIP1/BARD1/BLM/BRCA1/RAD50/RAD51/TOPBP1	9
hsa05215	hsa05215	Prostate cancer	12/137	98/8865	2.9901226985548e-08	2.9901226985548e-08	8.34086858017919e-07	GSK3B/HSP90AA1/HSP90AB1/GSTP1/CCND1/CREB3L2/CREB3L4/BAD/BCL2/E2F1/MDM2/MTOR	12
hsa03460	hsa03460	Fanconi anemia pathway	9/137	55/8865	1.34451441065861e-07	1.34451441065861e-07	3.21470362849202e-06	ATR/RPA1/BRIP1/BLM/BRCA1/FANCG/POLK/RAD51/UBE2T	9
hsa05418	hsa05418	Fluid shear stress and atherosclerosis	13/137	141/8865	2.37018097461484e-07	2.37018097461484e-07	4.68953815297773e-06	HSP90AA1/HSP90AB1/GSTA4/GSTM3/GSTM5/GSTP1/HMOX1/KEAP1/MGST2/TXN/BCL2/EDN1/VEGFA	13
hsa00480	hsa00480	Glutathione metabolism	9/137	59/8865	2.52173278037481e-07	2.52173278037481e-07	4.68953815297773e-06	GCLC/GCLM/GSTA4/GSTM3/GSTM5/GSTP1/MGST2/PGD/PRDX6	9
hsa05225	hsa05225	Hepatocellular carcinoma	14/137	170/8865	3.25264508772177e-07	3.25264508772177e-07	5.4439007257659e-06	GSK3B/GSTA4/GSTM3/GSTM5/GSTP1/HMOX1/KEAP1/MGST2/TGFB2/CCND1/BAD/E2F1/MTOR/POLK	14
hsa04110	hsa04110	Cell cycle	13/137	158/8865	8.86799920196425e-07	8.86799920196425e-07	1.34929365848068e-05	ATM/ATR/GSK3B/TGFB2/CCND1/CCNA2/E2F1/MDM2/CHEK1/DDX11/MCM7/NIPBL/PRKDC	13
hsa04218	hsa04218	Cellular senescence	12/137	157/8865	5.15738400338221e-06	5.15738400338221e-06	6.84373730932705e-05	ATM/ATR/TGFB2/CCND1/CCNA2/E2F1/MDM2/MTOR/CHEK1/HUS1/RAD1/RAD50	12
hsa05207	hsa05207	Chemical carcinogenesis - receptor activation	14/137	215/8865	5.424452475139e-06	5.424452475139e-06	6.84373730932705e-05	HSP90AA1/HSP90AB1/GSTA4/GSTM3/GSTM5/MGST2/CCND1/CREB3L2/CREB3L4/BAD/BCL2/E2F1/MTOR/VEGFA	14
hsa05417	hsa05417	Lipid and atherosclerosis	14/137	216/8865	5.72463561094653e-06	5.72463561094653e-06	6.84373730932705e-05	GSK3B/HSP90AA1/HSP90AB1/HSPA1L/HSPA2/HSPA4/HSPA8/EIF2AK3/HSPA5/BAD/BCL2/IRAK1/CASP3/LYN	14
hsa04115	hsa04115	p53 signaling pathway	8/137	75/8865	1.87135245945632e-05	1.87135245945632e-05	0.000208803537581442	ATM/ATR/CCND1/BCL2/MDM2/CASP3/CHEK1/ZMAT3	8
hsa05212	hsa05212	Pancreatic cancer	8/137	77/8865	2.27427316875441e-05	2.27427316875441e-05	0.000237900943310494	TGFB2/CCND1/BAD/E2F1/MTOR/VEGFA/POLK/RAD51	8
hsa04066	hsa04066	HIF-1 signaling pathway	9/137	109/8865	4.4553160693962e-05	4.4553160693962e-05	0.000438634832838388	HMOX1/BCL2/EDN1/EGLN3/HIF1A/MTOR/PDK1/PGK1/VEGFA	9
hsa05165	hsa05165	Human papillomavirus infection	16/137	333/8865	5.2014076914688e-05	5.2014076914688e-05	0.000464297077592918	ATM/ATR/GSK3B/CCND1/CREB3L2/CREB3L4/EIF2AK2/BAD/CCNA2/E2F1/MDM2/MTOR/NOTCH1/PTGS2/VEGFA/CASP3	16
hsa05162	hsa05162	Measles	10/137	139/8865	5.47787534094174e-05	5.47787534094174e-05	0.000464297077592918	GSK3B/HSPA1L/HSPA8/CCND1/EIF2AK2/EIF2AK3/BAD/BCL2/IRAK1/CASP3	10
hsa05210	hsa05210	Colorectal cancer	8/137	87/8865	5.54820407186506e-05	5.54820407186506e-05	0.000464297077592918	GSK3B/TGFB2/CCND1/BAD/BCL2/MTOR/CASP3/POLK	8
hsa05203	hsa05203	Viral carcinogenesis	12/137	205/8865	7.47074444845307e-05	7.47074444845307e-05	0.000595412715440621	CCND1/CREB3L2/CREB3L4/EIF2AK2/BAD/CCNA2/MDM2/CASP3/CHEK1/DDB1/LYN/POLB	12
hsa05206	hsa05206	MicroRNAs in cancer	15/137	312/8865	8.98812427584683e-05	8.98812427584683e-05	0.000683785531033323	ATM/HMOX1/TGFB2/CCND1/BCL2/DNMT3A/E2F1/MDM2/MTOR/NOTCH1/PTGS2/VEGFA/BRCA1/CASP3/FOXP1	15
hsa05170	hsa05170	Human immunodeficiency virus 1 infection	12/137	213/8865	0.000107812586447226	0.000107812586447226	0.000784540102750981	ATM/ATR/BAD/BCL2/GNGT1/IRAK1/MTOR/CASP3/CHEK1/CUL4A/DDB1/SAMHD1	12
hsa05161	hsa05161	Hepatitis B	10/137	163/8865	0.000206857737006197	0.000206857737006197	0.00144256053438532	TGFB2/CREB3L2/CREB3L4/BAD/BCL2/CCNA2/E2F1/IRAK1/CASP3/DDB1	10
hsa05167	hsa05167	Kaposi sarcoma-associated herpesvirus infection	11/137	196/8865	0.000217717410118392	0.000217717410118392	0.00145756076668734	GSK3B/CCND1/EIF2AK2/E2F1/GNGT1/HIF1A/MTOR/PTGS2/VEGFA/CASP3/LYN	11
hsa04612	hsa04612	Antigen processing and presentation	7/137	81/8865	0.000242308846099393	0.000242308846099393	0.00155980188379772	HSP90AA1/HSP90AB1/HSPA1L/HSPA2/HSPA4/HSPA8/HSPA5	7
hsa05163	hsa05163	Human cytomegalovirus infection	11/137	226/8865	0.000731669156529779	0.000731669156529779	0.00453549301708518	GSK3B/CCND1/CREB3L2/CREB3L4/E2F1/GNGT1/MDM2/MTOR/PTGS2/VEGFA/CASP3	11
hsa05204	hsa05204	Chemical carcinogenesis - DNA adducts	6/137	71/8865	0.000767101691170216	0.000767101691170216	0.0045853071013558	GSTA4/GSTM3/GSTM5/GSTP1/MGST2/PTGS2	6
hsa01522	hsa01522	Endocrine resistance	7/137	99/8865	0.000824150018095311	0.000824150018095311	0.00475643749100379	CCND1/BAD/BCL2/E2F1/MDM2/MTOR/NOTCH1	7
hsa00982	hsa00982	Drug metabolism - cytochrome P450	6/137	73/8865	0.000889103383213873	0.000889103383213873	0.00496026098003529	ALDH3A1/GSTA4/GSTM3/GSTM5/GSTP1/MGST2	6
hsa03450	hsa03450	Non-homologous end-joining	3/137	13/8865	0.000921912822173979	0.000921912822173979	0.00497739010953014	PRKDC/RAD50/XRCC5	3
hsa05220	hsa05220	Chronic myeloid leukemia	6/137	77/8865	0.00117753973035069	0.00117753973035069	0.00578457457777126	TGFB2/CCND1/BAD/E2F1/MDM2/POLK	6
hsa04210	hsa04210	Apoptosis	8/137	136/8865	0.0011867265018129	0.0011867265018129	0.00578457457777126	ATM/EIF2AK3/BAD/BCL2/ENDOG/CASP2/CASP3/PARP1	8
hsa00270	hsa00270	Cysteine and methionine metabolism	5/137	52/8865	0.00118873834942793	0.00118873834942793	0.00578457457777126	GCLC/GCLM/CTH/CBS/DNMT3A	5
hsa05169	hsa05169	Epstein-Barr virus infection	10/137	204/8865	0.00120966732522575	0.00120966732522575	0.00578457457777126	CCND1/EIF2AK2/BCL2/CCNA2/E2F1/IRAK1/MDM2/CASP3/LYN/POLK	10
hsa00980	hsa00980	Metabolism of xenobiotics by cytochrome P450	6/137	79/8865	0.00134623129156567	0.00134623129156567	0.0060683107307042	ALDH3A1/GSTA4/GSTM3/GSTM5/GSTP1/MGST2	6
hsa04915	hsa04915	Estrogen signaling pathway	8/137	139/8865	0.00136579793248187	0.00136579793248187	0.0060683107307042	FKBP4/HSP90AA1/HSP90AB1/HSPA1L/HSPA8/CREB3L2/CREB3L4/BCL2	8
hsa04151	hsa04151	PI3K-Akt signaling pathway	14/137	362/8865	0.00137777369420391	0.00137777369420391	0.0060683107307042	GSK3B/HSP90AA1/HSP90AB1/CCND1/CREB3L2/CREB3L4/BAD/BCL2/GNGT1/MDM2/MTOR/VEGFA/BRCA1/SGK1	14
hsa05145	hsa05145	Toxoplasmosis	7/137	112/8865	0.00169921174237111	0.00169921174237111	0.00729216375268574	HSPA1L/HSPA8/TGFB2/BAD/BCL2/IRAK1/CASP3	7
hsa05166	hsa05166	Human T-cell leukemia virus 1 infection	10/137	224/8865	0.00242394476466009	0.00242394476466009	0.0101422951994988	ATM/ATR/TGFB2/CCND1/CREB3L2/CREB3L4/CCNA2/E2F1/CHEK1/POLB	10
hsa04919	hsa04919	Thyroid hormone signaling pathway	7/137	122/8865	0.00276633765717462	0.00276633765717462	0.0112926235556037	GSK3B/CCND1/BAD/HIF1A/MDM2/MTOR/NOTCH1	7
hsa05222	hsa05222	Small cell lung cancer	6/137	93/8865	0.00309683230362001	0.00309683230362001	0.0123407603076587	CCND1/BCL2/E2F1/PTGS2/CASP3/POLK	6
hsa05219	hsa05219	Bladder cancer	4/137	41/8865	0.00354939839352872	0.00354939839352872	0.013815283832829	CCND1/E2F1/MDM2/VEGFA	4
hsa05205	hsa05205	Proteoglycans in cancer	9/137	204/8865	0.00429283759994022	0.00429283759994022	0.016329214794031	HSPB2/TGFB2/CCND1/HIF1A/MDM2/MTOR/TWIST1/VEGFA/CASP3	9
hsa05211	hsa05211	Renal cell carcinoma	5/137	70/8865	0.00443729085715891	0.00443729085715891	0.0165036081003103	TGFB2/BAD/EGLN3/HIF1A/VEGFA	5
hsa04933	hsa04933	AGE-RAGE signaling pathway in diabetic complications	6/137	101/8865	0.00465830364309158	0.00465830364309158	0.0169489766419121	TGFB2/CCND1/BCL2/EDN1/VEGFA/CASP3	6
hsa05218	hsa05218	Melanoma	5/137	73/8865	0.00530823754632815	0.00530823754632815	0.0189027943978987	CCND1/BAD/E2F1/MDM2/POLK	5
hsa04064	hsa04064	NF-kappa B signaling pathway	6/137	105/8865	0.00562694583595454	0.00562694583595454	0.0196202716648415	ATM/BCL2/IRAK1/PTGS2/LYN/PARP1	6
hsa05214	hsa05214	Glioma	5/137	76/8865	0.00629382338392735	0.00629382338392735	0.0214976996357561	CCND1/E2F1/MDM2/MTOR/POLK	5
hsa01521	hsa01521	EGFR tyrosine kinase inhibitor resistance	5/137	80/8865	0.00779912237308365	0.00779912237308365	0.0260427257165685	GSK3B/BAD/BCL2/MTOR/VEGFA	5
hsa05224	hsa05224	Breast cancer	7/137	148/8865	0.00793566076080343	0.00793566076080343	0.0260427257165685	GSK3B/CCND1/E2F1/MTOR/NOTCH1/BRCA1/POLK	7
hsa00983	hsa00983	Drug metabolism - other enzymes	5/137	81/8865	0.00821138063506254	0.00821138063506254	0.0263955410310261	GSTA4/GSTM3/GSTM5/GSTP1/MGST2	5
hsa05208	hsa05208	Chemical carcinogenesis - reactive oxygen species	9/137	227/8865	0.00849946970011907	0.00849946970011907	0.0263955410310261	GSTA4/GSTM3/GSTM5/HMOX1/KEAP1/MGST2/BAD/HIF1A/VEGFA	9
hsa05226	hsa05226	Gastric cancer	7/137	150/8865	0.00851629720057635	0.00851629720057635	0.0263955410310261	GSK3B/TGFB2/CCND1/BCL2/E2F1/MTOR/POLK	7
hsa05134	hsa05134	Legionellosis	4/137	56/8865	0.0107781400716902	0.0107781400716902	0.0324219940349032	HSF1/HSPA1L/HSPA8/CASP3	4
hsa05020	hsa05020	Prion disease	10/137	278/8865	0.0108481137274016	0.0108481137274016	0.0324219940349032	GSK3B/HSPA1L/HSPA8/CREB3L2/CREB3L4/EIF2AK3/HSPA5/BAD/NOTCH1/CASP3	10
hsa05160	hsa05160	Hepatitis C	7/137	159/8865	0.0115227397702673	0.0115227397702673	0.033834083535965	GSK3B/CCND1/EIF2AK2/EIF2AK3/BAD/E2F1/CASP3	7
hsa05213	hsa05213	Endometrial cancer	4/137	59/8865	0.0128916380839444	0.0128916380839444	0.03720091570503	GSK3B/CCND1/BAD/POLK	4
hsa04370	hsa04370	VEGF signaling pathway	4/137	60/8865	0.0136507707907256	0.0136507707907256	0.0387238636168665	HSPB1/BAD/PTGS2/VEGFA	4
hsa04657	hsa04657	IL-17 signaling pathway	5/137	95/8865	0.0156596679310933	0.0156596679310933	0.0436822315972601	GSK3B/HSP90AA1/HSP90AB1/PTGS2/CASP3	5
hsa03420	hsa03420	Nucleotide excision repair	4/137	63/8865	0.0160967371146444	0.0160967371146444	0.0441653356553659	RPA1/CUL4A/DDB1/POLE3	4
hsa04068	hsa04068	FoxO signaling pathway	6/137	133/8865	0.0169202943183999	0.0169202943183999	0.0456761765131678	ATM/TGFB2/CCND1/MDM2/SETD7/SGK1	6
hsa03030	hsa03030	DNA replication	3/137	36/8865	0.0177738123883507	0.0177738123883507	0.0472186494527612	RPA1/MCM7/POLE3	3
hsa05221	hsa05221	Acute myeloid leukemia	4/137	68/8865	0.0207527152842776	0.0207527152842776	0.054271081088818	CCND1/BAD/CCNA2/MTOR	4
hsa04120	hsa04120	Ubiquitin mediated proteolysis	6/137	142/8865	0.0225857053353118	0.0225857053353118	0.0581559052358636	KEAP1/MDM2/BRCA1/CUL4A/DDB1/UBR5	6
hsa04137	hsa04137	Mitophagy - animal	5/137	105/8865	0.023119378458247	0.023119378458247	0.058628088913258	EIF2AK3/CITED2/E2F1/HIF1A/PHB2	5
hsa05223	hsa05223	Non-small cell lung cancer	4/137	73/8865	0.0261591157486653	0.0261591157486653	0.0648465370999075	CCND1/BAD/E2F1/POLK	4
hsa04659	hsa04659	Th17 cell differentiation	5/137	109/8865	0.026652142811376	0.026652142811376	0.0648465370999075	HSP90AA1/HSP90AB1/HIF1A/MTOR/RORA	5
hsa04216	hsa04216	Ferroptosis	3/137	42/8865	0.0267339025591128	0.0267339025591128	0.0648465370999075	GCLC/GCLM/HMOX1	3
hsa03410	hsa03410	Base excision repair	3/137	44/8865	0.0301658734388653	0.0301658734388653	0.0721259229590915	PARP1/POLB/POLE3	3
hsa04668	hsa04668	TNF signaling pathway	5/137	119/8865	0.0369353979262803	0.0369353979262803	0.0870678765052419	CREB3L2/CREB3L4/EDN1/PTGS2/CASP3	5
hsa04152	hsa04152	AMPK signaling pathway	5/137	122/8865	0.0404362180473533	0.0404362180473533	0.0939964717767423	CCND1/CREB3L2/CREB3L4/CCNA2/MTOR	5
