# Supplementary material for: Identification of integrated stress response-related prognostic genes in high-grade serous ovarian cancer using Mendelian randomization, single-cell RNA sequencing, and bulk RNA sequencing
Source: Front Oncol. 2026 May 5;16:1798083. doi: 10.3389/fonc.2026.1798083 (PMC13183660; doi:10.3389/fonc.2026.1798083)
Supplement: Supplementary Figure S5 — Forest plot of the leave-one-out analysis. The meta-analytic effect of remaining SNPs after excluding each SNP individually. The red line indicates the overall meta-analytic effect. [file Table5.xlsx]

## Sheet: 03.heterogeneity
Table S5 MR sensitivity analysis: Heterogeneity test for the 40 candidate genes
id.exposure	id.outcome	outcome	exposure	method	Q	Q_df	Q_pval	SYMBOL
eqtl-a-ENSG00000002330	High grade serous ovarian cancer	ieu-a-1121	eqtl-a-ENSG00000002330	MR Egger	2.60738357691745	26	0.999999998490056	BAD
eqtl-a-ENSG00000002330	High grade serous ovarian cancer	ieu-a-1121	eqtl-a-ENSG00000002330	Inverse variance weighted	4.32338653076039	27	0.9999998064777	BAD
eqtl-a-ENSG00000051180	High grade serous ovarian cancer	ieu-a-1121	eqtl-a-ENSG00000051180	MR Egger	4.48683551044751	24	0.999995662117891	RAD51
eqtl-a-ENSG00000051180	High grade serous ovarian cancer	ieu-a-1121	eqtl-a-ENSG00000051180	Inverse variance weighted	6.05347916177499	25	0.999962631825119	RAD51
eqtl-a-ENSG00000065833	High grade serous ovarian cancer	ieu-a-1121	eqtl-a-ENSG00000065833	MR Egger	91.1107166557443	72	0.063682570017774	ME1
eqtl-a-ENSG00000065833	High grade serous ovarian cancer	ieu-a-1121	eqtl-a-ENSG00000065833	Inverse variance weighted	91.1108587456815	73	0.0743139728139795	ME1
eqtl-a-ENSG00000069667	High grade serous ovarian cancer	ieu-a-1121	eqtl-a-ENSG00000069667	MR Egger	24.6273100750453	20	0.216062819837187	RORA
eqtl-a-ENSG00000069667	High grade serous ovarian cancer	ieu-a-1121	eqtl-a-ENSG00000069667	Inverse variance weighted	25.0938411281629	21	0.243122620756321	RORA
eqtl-a-ENSG00000079999	High grade serous ovarian cancer	ieu-a-1121	eqtl-a-ENSG00000079999	MR Egger	5.1689064431348	14	0.983320314003851	KEAP1
eqtl-a-ENSG00000079999	High grade serous ovarian cancer	ieu-a-1121	eqtl-a-ENSG00000079999	Inverse variance weighted	5.18247803143947	15	0.990465412677948	KEAP1
eqtl-a-ENSG00000100749	High grade serous ovarian cancer	ieu-a-1121	eqtl-a-ENSG00000100749	MR Egger	12.6375657215398	23	0.959416407931183	VRK1
eqtl-a-ENSG00000100749	High grade serous ovarian cancer	ieu-a-1121	eqtl-a-ENSG00000100749	Inverse variance weighted	12.9227219203692	24	0.967376990449036	VRK1
eqtl-a-ENSG00000101146	High grade serous ovarian cancer	ieu-a-1121	eqtl-a-ENSG00000101146	MR Egger	4.20052467835221	15	0.997003167954413	RAE1
eqtl-a-ENSG00000101146	High grade serous ovarian cancer	ieu-a-1121	eqtl-a-ENSG00000101146	Inverse variance weighted	4.64237445792317	16	0.997264518311591	RAE1
eqtl-a-ENSG00000101347	High grade serous ovarian cancer	ieu-a-1121	eqtl-a-ENSG00000101347	MR Egger	13.4395960843388	39	0.999955297217128	SAMHD1
eqtl-a-ENSG00000101347	High grade serous ovarian cancer	ieu-a-1121	eqtl-a-ENSG00000101347	Inverse variance weighted	15.8537455303327	40	0.999774702930444	SAMHD1
eqtl-a-ENSG00000103264	High grade serous ovarian cancer	ieu-a-1121	eqtl-a-ENSG00000103264	MR Egger	39.1275482809766	36	0.33122226243264	FBXO31
eqtl-a-ENSG00000103264	High grade serous ovarian cancer	ieu-a-1121	eqtl-a-ENSG00000103264	Inverse variance weighted	39.427688926577	37	0.361875342474832	FBXO31
eqtl-a-ENSG00000106144	High grade serous ovarian cancer	ieu-a-1121	eqtl-a-ENSG00000106144	MR Egger	13.9279737637568	24	0.948260429436812	CASP2
eqtl-a-ENSG00000106144	High grade serous ovarian cancer	ieu-a-1121	eqtl-a-ENSG00000106144	Inverse variance weighted	13.9450680679819	25	0.96268150867489	CASP2
eqtl-a-ENSG00000106638	High grade serous ovarian cancer	ieu-a-1121	eqtl-a-ENSG00000106638	MR Egger	65.5648781399039	66	0.491964491024007	TBL2
eqtl-a-ENSG00000106638	High grade serous ovarian cancer	ieu-a-1121	eqtl-a-ENSG00000106638	Inverse variance weighted	65.6240561114318	67	0.524701114687887	TBL2
eqtl-a-ENSG00000110092	High grade serous ovarian cancer	ieu-a-1121	eqtl-a-ENSG00000110092	MR Egger	27.646802106245	22	0.187683609108122	CCND1
eqtl-a-ENSG00000110092	High grade serous ovarian cancer	ieu-a-1121	eqtl-a-ENSG00000110092	Inverse variance weighted	28.7580653302267	23	0.188465315706523	CCND1
eqtl-a-ENSG00000113522	High grade serous ovarian cancer	ieu-a-1121	eqtl-a-ENSG00000113522	MR Egger	30.6310651292435	67	0.999960594112482	RAD50
eqtl-a-ENSG00000113522	High grade serous ovarian cancer	ieu-a-1121	eqtl-a-ENSG00000113522	Inverse variance weighted	33.1329356381177	68	0.99988549345898	RAD50
eqtl-a-ENSG00000113569	High grade serous ovarian cancer	ieu-a-1121	eqtl-a-ENSG00000113569	MR Egger	0.964304673377979	24	0.999999999999789	NUP155
eqtl-a-ENSG00000113569	High grade serous ovarian cancer	ieu-a-1121	eqtl-a-ENSG00000113569	Inverse variance weighted	1.63557661162155	25	0.999999999977781	NUP155
eqtl-a-ENSG00000117450	High grade serous ovarian cancer	ieu-a-1121	eqtl-a-ENSG00000117450	MR Egger	95.0246843726997	136	0.997004477419344	PRDX1
eqtl-a-ENSG00000117450	High grade serous ovarian cancer	ieu-a-1121	eqtl-a-ENSG00000117450	Inverse variance weighted	96.5291725567431	137	0.996499739754963	PRDX1
eqtl-a-ENSG00000119772	High grade serous ovarian cancer	ieu-a-1121	eqtl-a-ENSG00000119772	MR Egger	29.3433582319164	27	0.344449509825742	DNMT3A
eqtl-a-ENSG00000119772	High grade serous ovarian cancer	ieu-a-1121	eqtl-a-ENSG00000119772	Inverse variance weighted	29.4442583117598	28	0.390261969117106	DNMT3A
eqtl-a-ENSG00000120694	High grade serous ovarian cancer	ieu-a-1121	eqtl-a-ENSG00000120694	MR Egger	9.21076561786829	21	0.987456455701945	HSPH1
eqtl-a-ENSG00000120694	High grade serous ovarian cancer	ieu-a-1121	eqtl-a-ENSG00000120694	Inverse variance weighted	9.9895455412433	22	0.986399268176975	HSPH1
eqtl-a-ENSG00000124789	High grade serous ovarian cancer	ieu-a-1121	eqtl-a-ENSG00000124789	MR Egger	12.9188438238498	15	0.608566431000201	NUP153
eqtl-a-ENSG00000124789	High grade serous ovarian cancer	ieu-a-1121	eqtl-a-ENSG00000124789	Inverse variance weighted	13.366686249942	16	0.645781580261296	NUP153
eqtl-a-ENSG00000129521	High grade serous ovarian cancer	ieu-a-1121	eqtl-a-ENSG00000129521	MR Egger	9.51450146945366	18	0.946606967378542	EGLN3
eqtl-a-ENSG00000129521	High grade serous ovarian cancer	ieu-a-1121	eqtl-a-ENSG00000129521	Inverse variance weighted	12.9330573843446	19	0.841980296054409	EGLN3
eqtl-a-ENSG00000132002	High grade serous ovarian cancer	ieu-a-1121	eqtl-a-ENSG00000132002	MR Egger	10.4805828190498	10	0.399388177844622	DNAJB1
eqtl-a-ENSG00000132002	High grade serous ovarian cancer	ieu-a-1121	eqtl-a-ENSG00000132002	Inverse variance weighted	12.5982639802639	11	0.320391107863992	DNAJB1
eqtl-a-ENSG00000132182	High grade serous ovarian cancer	ieu-a-1121	eqtl-a-ENSG00000132182	MR Egger	24.1534081867311	24	0.452853474899473	NUP210
eqtl-a-ENSG00000132182	High grade serous ovarian cancer	ieu-a-1121	eqtl-a-ENSG00000132182	Inverse variance weighted	24.7253056522661	25	0.47784995565576	NUP210
eqtl-a-ENSG00000136986	High grade serous ovarian cancer	ieu-a-1121	eqtl-a-ENSG00000136986	MR Egger	27.5792514225266	19	0.0918672652218396	DERL1
eqtl-a-ENSG00000136986	High grade serous ovarian cancer	ieu-a-1121	eqtl-a-ENSG00000136986	Inverse variance weighted	27.9738735864802	20	0.110019280515462	DERL1
eqtl-a-ENSG00000137692	High grade serous ovarian cancer	ieu-a-1121	eqtl-a-ENSG00000137692	MR Egger	2.14377269219396	31	0.999999999999793	DCUN1D5
eqtl-a-ENSG00000137692	High grade serous ovarian cancer	ieu-a-1121	eqtl-a-ENSG00000137692	Inverse variance weighted	3.05864825677991	32	0.999999999989816	DCUN1D5
eqtl-a-ENSG00000138375	High grade serous ovarian cancer	ieu-a-1121	eqtl-a-ENSG00000138375	MR Egger	15.7476744989924	18	0.610152077757478	SMARCAL1
eqtl-a-ENSG00000138375	High grade serous ovarian cancer	ieu-a-1121	eqtl-a-ENSG00000138375	Inverse variance weighted	18.1232986533628	19	0.514216716921883	SMARCAL1
eqtl-a-ENSG00000142657	High grade serous ovarian cancer	ieu-a-1121	eqtl-a-ENSG00000142657	MR Egger	38.8149571476488	26	0.0507744909572219	PGD
eqtl-a-ENSG00000142657	High grade serous ovarian cancer	ieu-a-1121	eqtl-a-ENSG00000142657	Inverse variance weighted	38.8486426552894	27	0.0653932319573759	PGD
eqtl-a-ENSG00000143476	High grade serous ovarian cancer	ieu-a-1121	eqtl-a-ENSG00000143476	MR Egger	1.09587976559763	16	0.999999875984141	DTL
eqtl-a-ENSG00000143476	High grade serous ovarian cancer	ieu-a-1121	eqtl-a-ENSG00000143476	Inverse variance weighted	2.21336897742464	17	0.999992585760163	DTL
eqtl-a-ENSG00000148153	High grade serous ovarian cancer	ieu-a-1121	eqtl-a-ENSG00000148153	MR Egger	11.2249873506068	22	0.971389785616064	INIP
eqtl-a-ENSG00000148153	High grade serous ovarian cancer	ieu-a-1121	eqtl-a-ENSG00000148153	Inverse variance weighted	11.2267692225522	23	0.980753539669488	INIP
eqtl-a-ENSG00000149311	High grade serous ovarian cancer	ieu-a-1121	eqtl-a-ENSG00000149311	MR Egger	16.2850327928802	23	0.842797957010799	ATM
eqtl-a-ENSG00000149311	High grade serous ovarian cancer	ieu-a-1121	eqtl-a-ENSG00000149311	Inverse variance weighted	16.666917935685	24	0.862515968507445	ATM
eqtl-a-ENSG00000151778	High grade serous ovarian cancer	ieu-a-1121	eqtl-a-ENSG00000151778	MR Egger	15.4760557827064	28	0.972959929229906	SERP2
eqtl-a-ENSG00000151778	High grade serous ovarian cancer	ieu-a-1121	eqtl-a-ENSG00000151778	Inverse variance weighted	15.5704494661873	29	0.980039140409083	SERP2
eqtl-a-ENSG00000153201	High grade serous ovarian cancer	ieu-a-1121	eqtl-a-ENSG00000153201	MR Egger	40.7882672686891	44	0.610066707833794	RANBP2
eqtl-a-ENSG00000153201	High grade serous ovarian cancer	ieu-a-1121	eqtl-a-ENSG00000153201	Inverse variance weighted	44.190837357928	45	0.506126754653544	RANBP2
eqtl-a-ENSG00000157020	High grade serous ovarian cancer	ieu-a-1121	eqtl-a-ENSG00000157020	MR Egger	133.796741558608	68	3.39264761981367e-06	SEC13
eqtl-a-ENSG00000157020	High grade serous ovarian cancer	ieu-a-1121	eqtl-a-ENSG00000157020	Inverse variance weighted	133.857710129786	69	4.76753953900715e-06	SEC13
eqtl-a-ENSG00000163002	High grade serous ovarian cancer	ieu-a-1121	eqtl-a-ENSG00000163002	MR Egger	17.3341619711068	56	0.999999854129984	NUP35
eqtl-a-ENSG00000163002	High grade serous ovarian cancer	ieu-a-1121	eqtl-a-ENSG00000163002	Inverse variance weighted	19.5227862583324	57	0.999999169050225	NUP35
eqtl-a-ENSG00000163840	High grade serous ovarian cancer	ieu-a-1121	eqtl-a-ENSG00000163840	MR Egger	36.2294218605585	60	0.993538243212956	DTX3L
eqtl-a-ENSG00000163840	High grade serous ovarian cancer	ieu-a-1121	eqtl-a-ENSG00000163840	Inverse variance weighted	36.3523119101195	61	0.994902701705936	DTX3L
eqtl-a-ENSG00000164305	High grade serous ovarian cancer	ieu-a-1121	eqtl-a-ENSG00000164305	MR Egger	9.66400422296054	26	0.998494156784022	CASP3
eqtl-a-ENSG00000164305	High grade serous ovarian cancer	ieu-a-1121	eqtl-a-ENSG00000164305	Inverse variance weighted	13.5037387885232	27	0.985644703487045	CASP3
eqtl-a-ENSG00000166170	High grade serous ovarian cancer	ieu-a-1121	eqtl-a-ENSG00000166170	MR Egger	14.1541945034962	62	0.999999999970861	BAG5
eqtl-a-ENSG00000166170	High grade serous ovarian cancer	ieu-a-1121	eqtl-a-ENSG00000166170	Inverse variance weighted	14.9946658294915	63	0.999999999943715	BAG5
eqtl-a-ENSG00000166801	High grade serous ovarian cancer	ieu-a-1121	eqtl-a-ENSG00000166801	MR Egger	18.1244749178503	45	0.99988026619003	FAM111A
eqtl-a-ENSG00000166801	High grade serous ovarian cancer	ieu-a-1121	eqtl-a-ENSG00000166801	Inverse variance weighted	18.2850065792099	46	0.999916080072624	FAM111A
eqtl-a-ENSG00000171307	High grade serous ovarian cancer	ieu-a-1121	eqtl-a-ENSG00000171307	MR Egger	12.3994246846779	15	0.648578684171569	ZDHHC16
eqtl-a-ENSG00000171307	High grade serous ovarian cancer	ieu-a-1121	eqtl-a-ENSG00000171307	Inverse variance weighted	13.2518550967619	16	0.654261433821432	ZDHHC16
eqtl-a-ENSG00000172071	High grade serous ovarian cancer	ieu-a-1121	eqtl-a-ENSG00000172071	MR Egger	10.4451101041248	26	0.997088112394948	EIF2AK3
eqtl-a-ENSG00000172071	High grade serous ovarian cancer	ieu-a-1121	eqtl-a-ENSG00000172071	Inverse variance weighted	10.5718921412122	27	0.998040809105879	EIF2AK3
eqtl-a-ENSG00000172667	High grade serous ovarian cancer	ieu-a-1121	eqtl-a-ENSG00000172667	MR Egger	85.9658616447264	91	0.629524180153425	ZMAT3
eqtl-a-ENSG00000172667	High grade serous ovarian cancer	ieu-a-1121	eqtl-a-ENSG00000172667	Inverse variance weighted	88.2678244274906	92	0.590802636027918	ZMAT3
eqtl-a-ENSG00000173575	High grade serous ovarian cancer	ieu-a-1121	eqtl-a-ENSG00000173575	MR Egger	21.5724097734882	22	0.485644333604747	CHD2
eqtl-a-ENSG00000173575	High grade serous ovarian cancer	ieu-a-1121	eqtl-a-ENSG00000173575	Inverse variance weighted	22.8771625457924	23	0.467962964916719	CHD2
