# Supplementary material for: Identification of integrated stress response-related prognostic genes in high-grade serous ovarian cancer using Mendelian randomization, single-cell RNA sequencing, and bulk RNA sequencing
Source: Front Oncol. 2026 May 5;16:1798083. doi: 10.3389/fonc.2026.1798083 (PMC13183660; doi:10.3389/fonc.2026.1798083)
Supplement: Supplementary Figure S6 — Expression of 4 prognostic genes at protein level in various cancers. The deeper the color, the higher the intensity of expression. [file Table6.xlsx]

## Sheet: 04.pleiotropy
Table S6 MR sensitivity analysis: Horizontal pleiotropy test for the 40 candidate genes
id.exposure	id.outcome	outcome	exposure	egger_intercept	se	pval	SYMBOL
eqtl-a-ENSG00000164305	High grade serous ovarian cancer	ieu-a-1121	eqtl-a-ENSG00000164305	0.0196428327714157	0.0100242875866639	0.0608543886739116	CASP3
eqtl-a-ENSG00000153201	High grade serous ovarian cancer	ieu-a-1121	eqtl-a-ENSG00000153201	-0.0254574	0.0138009761092157	0.0718333837791998	RANBP2
eqtl-a-ENSG00000129521	High grade serous ovarian cancer	ieu-a-1121	eqtl-a-ENSG00000129521	-0.0171325	0.00926616000921351	0.0809611900768636	EGLN3
eqtl-a-ENSG00000113522	High grade serous ovarian cancer	ieu-a-1121	eqtl-a-ENSG00000113522	-0.0081886	0.00517698733764277	0.118420753745488	RAD50
eqtl-a-ENSG00000101347	High grade serous ovarian cancer	ieu-a-1121	eqtl-a-ENSG00000101347	-0.0143666	0.00924637894754606	0.128321661807341	SAMHD1
eqtl-a-ENSG00000172667	High grade serous ovarian cancer	ieu-a-1121	eqtl-a-ENSG00000172667	-0.00700847	0.00461927881861841	0.132677038562604	ZMAT3
eqtl-a-ENSG00000138375	High grade serous ovarian cancer	ieu-a-1121	eqtl-a-ENSG00000138375	-0.0146446	0.00950140095753551	0.140638890814513	SMARCAL1
eqtl-a-ENSG00000163002	High grade serous ovarian cancer	ieu-a-1121	eqtl-a-ENSG00000163002	-0.0198888	0.0134438204654792	0.144637201991873	NUP35
eqtl-a-ENSG00000132002	High grade serous ovarian cancer	ieu-a-1121	eqtl-a-ENSG00000132002	-0.0152895	0.0107561351162101	0.185608013345917	DNAJB1
eqtl-a-ENSG00000002330	High grade serous ovarian cancer	ieu-a-1121	eqtl-a-ENSG00000002330	-0.017987	0.013730936441839	0.201664931259288	BAD
eqtl-a-ENSG00000117450	High grade serous ovarian cancer	ieu-a-1121	eqtl-a-ENSG00000117450	-0.00496624	0.00404886399512693	0.22210140543224	PRDX1
eqtl-a-ENSG00000051180	High grade serous ovarian cancer	ieu-a-1121	eqtl-a-ENSG00000051180	0.0124173761108363	0.00992075499055381	0.222757552386518	RAD51
eqtl-a-ENSG00000173575	High grade serous ovarian cancer	ieu-a-1121	eqtl-a-ENSG00000173575	-0.013735	0.0120244206828883	0.265626758004784	CHD2
eqtl-a-ENSG00000143476	High grade serous ovarian cancer	ieu-a-1121	eqtl-a-ENSG00000143476	-0.158708	0.150133371565798	0.306160135828253	DTL
eqtl-a-ENSG00000137692	High grade serous ovarian cancer	ieu-a-1121	eqtl-a-ENSG00000137692	-0.0179904	0.0188087708334093	0.346224348967196	DCUN1D5
eqtl-a-ENSG00000110092	High grade serous ovarian cancer	ieu-a-1121	eqtl-a-ENSG00000110092	-0.00919919	0.00978255151042819	0.357240769696502	CCND1
eqtl-a-ENSG00000166170	High grade serous ovarian cancer	ieu-a-1121	eqtl-a-ENSG00000166170	0.00720871300162765	0.00786314500735199	0.362814386636109	BAG5
eqtl-a-ENSG00000171307	High grade serous ovarian cancer	ieu-a-1121	eqtl-a-ENSG00000171307	-0.0190049	0.0205842990144513	0.370479577933164	ZDHHC16
eqtl-a-ENSG00000120694	High grade serous ovarian cancer	ieu-a-1121	eqtl-a-ENSG00000120694	-0.00889789	0.0100827646315525	0.387504944910174	HSPH1
eqtl-a-ENSG00000113569	High grade serous ovarian cancer	ieu-a-1121	eqtl-a-ENSG00000113569	-0.122654	0.149703981048893	0.420670542530482	NUP155
eqtl-a-ENSG00000132182	High grade serous ovarian cancer	ieu-a-1121	eqtl-a-ENSG00000132182	-0.00939466	0.0124625075499776	0.458281688502548	NUP210
eqtl-a-ENSG00000124789	High grade serous ovarian cancer	ieu-a-1121	eqtl-a-ENSG00000124789	0.0234635200951188	0.035061504706234	0.513530524115596	NUP153
eqtl-a-ENSG00000101146	High grade serous ovarian cancer	ieu-a-1121	eqtl-a-ENSG00000101146	0.0132423649640777	0.0199217842149723	0.51632085515849	RAE1
eqtl-a-ENSG00000149311	High grade serous ovarian cancer	ieu-a-1121	eqtl-a-ENSG00000149311	0.00622713541429964	0.0100767835192066	0.542667358112404	ATM
eqtl-a-ENSG00000069667	High grade serous ovarian cancer	ieu-a-1121	eqtl-a-ENSG00000069667	0.00713130072039374	0.0115856916003254	0.545148494724671	RORA
eqtl-a-ENSG00000100749	High grade serous ovarian cancer	ieu-a-1121	eqtl-a-ENSG00000100749	-0.00896756	0.0167931855415055	0.5984653356134	VRK1
eqtl-a-ENSG00000103264	High grade serous ovarian cancer	ieu-a-1121	eqtl-a-ENSG00000103264	0.00366275806986036	0.00697005002833804	0.602458008291519	FBXO31
eqtl-a-ENSG00000136986	High grade serous ovarian cancer	ieu-a-1121	eqtl-a-ENSG00000136986	-0.00844967	0.0162055374965384	0.608108502745379	DERL1
eqtl-a-ENSG00000166801	High grade serous ovarian cancer	ieu-a-1121	eqtl-a-ENSG00000166801	-0.00293745	0.00733145519658653	0.690563501334319	FAM111A
eqtl-a-ENSG00000172071	High grade serous ovarian cancer	ieu-a-1121	eqtl-a-ENSG00000172071	0.0055803808735159	0.0156723809205097	0.724665168136373	EIF2AK3
eqtl-a-ENSG00000163840	High grade serous ovarian cancer	ieu-a-1121	eqtl-a-ENSG00000163840	-0.00340033	0.00969979838664748	0.727148680440879	DTX3L
eqtl-a-ENSG00000151778	High grade serous ovarian cancer	ieu-a-1121	eqtl-a-ENSG00000151778	-0.00311193	0.0101288196909279	0.760937611054959	SERP2
eqtl-a-ENSG00000119772	High grade serous ovarian cancer	ieu-a-1121	eqtl-a-ENSG00000119772	-0.003588	0.0117755160249096	0.762930836262431	DNMT3A
eqtl-a-ENSG00000106638	High grade serous ovarian cancer	ieu-a-1121	eqtl-a-ENSG00000106638	0.00179898467507588	0.0073951574755725	0.808554439721804	TBL2
eqtl-a-ENSG00000157020	High grade serous ovarian cancer	ieu-a-1121	eqtl-a-ENSG00000157020	-0.00111986	0.0063617732065734	0.860794185794295	SEC13
eqtl-a-ENSG00000142657	High grade serous ovarian cancer	ieu-a-1121	eqtl-a-ENSG00000142657	0.00376549583708589	0.0250676432295916	0.88175551993524	PGD
eqtl-a-ENSG00000106144	High grade serous ovarian cancer	ieu-a-1121	eqtl-a-ENSG00000106144	-0.00134848	0.0103138070623725	0.897066651113093	CASP2
eqtl-a-ENSG00000079999	High grade serous ovarian cancer	ieu-a-1121	eqtl-a-ENSG00000079999	0.00224540577287487	0.0192743391469909	0.908913186516158	KEAP1
eqtl-a-ENSG00000148153	High grade serous ovarian cancer	ieu-a-1121	eqtl-a-ENSG00000148153	0.00091684313833391	0.0217198486176438	0.966710289489875	INIP
eqtl-a-ENSG00000065833	High grade serous ovarian cancer	ieu-a-1121	eqtl-a-ENSG00000065833	9.92841090410271e-05	0.00936950322058989	0.991574666885351	ME1

## Sheet: Sheet1
id.exposure	id.outcome	outcome	exposure	egger_intercept	se	pval	SYMBOL	symbol
eqtl-a-ENSG00000164305	High grade serous ovarian cancer	ieu-a-1121	eqtl-a-ENSG00000164305	0.0196428327714157	0.0100242875866639	0.0608543886739116	CASP3	BAD
eqtl-a-ENSG00000153201	High grade serous ovarian cancer	ieu-a-1121	eqtl-a-ENSG00000153201	-0.0254574	0.0138009761092157	0.0718333837791998	RANBP2	RAD51
eqtl-a-ENSG00000129521	High grade serous ovarian cancer	ieu-a-1121	eqtl-a-ENSG00000129521	-0.0171325	0.00926616000921351	0.0809611900768636	EGLN3	ME1
eqtl-a-ENSG00000113522	High grade serous ovarian cancer	ieu-a-1121	eqtl-a-ENSG00000113522	-0.0081886	0.00517698733764277	0.118420753745488	RAD50	RORA
eqtl-a-ENSG00000101347	High grade serous ovarian cancer	ieu-a-1121	eqtl-a-ENSG00000101347	-0.0143666	0.00924637894754606	0.128321661807341	SAMHD1	KEAP1
eqtl-a-ENSG00000172667	High grade serous ovarian cancer	ieu-a-1121	eqtl-a-ENSG00000172667	-0.00700847	0.00461927881861841	0.132677038562604	ZMAT3	VRK1
eqtl-a-ENSG00000138375	High grade serous ovarian cancer	ieu-a-1121	eqtl-a-ENSG00000138375	-0.0146446	0.00950140095753551	0.140638890814513	SMARCAL1	RAE1
eqtl-a-ENSG00000163002	High grade serous ovarian cancer	ieu-a-1121	eqtl-a-ENSG00000163002	-0.0198888	0.0134438204654792	0.144637201991873	NUP35	SAMHD1
eqtl-a-ENSG00000132002	High grade serous ovarian cancer	ieu-a-1121	eqtl-a-ENSG00000132002	-0.0152895	0.0107561351162101	0.185608013345917	DNAJB1	FBXO31
eqtl-a-ENSG00000002330	High grade serous ovarian cancer	ieu-a-1121	eqtl-a-ENSG00000002330	-0.017987	0.013730936441839	0.201664931259288	BAD	CASP2
eqtl-a-ENSG00000117450	High grade serous ovarian cancer	ieu-a-1121	eqtl-a-ENSG00000117450	-0.00496624	0.00404886399512693	0.22210140543224	PRDX1	TBL2
eqtl-a-ENSG00000051180	High grade serous ovarian cancer	ieu-a-1121	eqtl-a-ENSG00000051180	0.0124173761108363	0.00992075499055381	0.222757552386518	RAD51	CCND1
eqtl-a-ENSG00000173575	High grade serous ovarian cancer	ieu-a-1121	eqtl-a-ENSG00000173575	-0.013735	0.0120244206828883	0.265626758004784	CHD2	RAD50
eqtl-a-ENSG00000149273	High grade serous ovarian cancer	ieu-a-1121	eqtl-a-ENSG00000149273	-0.101645	0.0851696533582909	0.298639552955455	RPS3	NUP155
eqtl-a-ENSG00000143476	High grade serous ovarian cancer	ieu-a-1121	eqtl-a-ENSG00000143476	-0.158708	0.150133371565798	0.306160135828253	DTL	PRDX1
eqtl-a-ENSG00000141867	High grade serous ovarian cancer	ieu-a-1121	eqtl-a-ENSG00000141867	0.149827076878915	0.133033397949495	0.342023256715662	BRD4	DNMT3A
eqtl-a-ENSG00000137692	High grade serous ovarian cancer	ieu-a-1121	eqtl-a-ENSG00000137692	-0.0179904	0.0188087708334093	0.346224348967196	DCUN1D5	HSPH1
eqtl-a-ENSG00000160803	High grade serous ovarian cancer	ieu-a-1121	eqtl-a-ENSG00000160803	0.00941868949228165	0.0101437113826408	0.357050777531778	UBQLN4	NUP153
eqtl-a-ENSG00000110092	High grade serous ovarian cancer	ieu-a-1121	eqtl-a-ENSG00000110092	-0.00919919	0.00978255151042819	0.357240769696502	CCND1	EGLN3
eqtl-a-ENSG00000166170	High grade serous ovarian cancer	ieu-a-1121	eqtl-a-ENSG00000166170	0.00720871300162765	0.00786314500735199	0.362814386636109	BAG5	DNAJB1
eqtl-a-ENSG00000171307	High grade serous ovarian cancer	ieu-a-1121	eqtl-a-ENSG00000171307	-0.0190049	0.0205842990144513	0.370479577933164	ZDHHC16	NUP210
eqtl-a-ENSG00000120694	High grade serous ovarian cancer	ieu-a-1121	eqtl-a-ENSG00000120694	-0.00889789	0.0100827646315525	0.387504944910174	HSPH1	DERL1
eqtl-a-ENSG00000100292	High grade serous ovarian cancer	ieu-a-1121	eqtl-a-ENSG00000100292	0.00551070506108322	0.0063403091511735	0.38982266681768	HMOX1	DCUN1D5
eqtl-a-ENSG00000113569	High grade serous ovarian cancer	ieu-a-1121	eqtl-a-ENSG00000113569	-0.122654	0.149703981048893	0.420670542530482	NUP155	SMARCAL1
eqtl-a-ENSG00000132182	High grade serous ovarian cancer	ieu-a-1121	eqtl-a-ENSG00000132182	-0.00939466	0.0124625075499776	0.458281688502548	NUP210	PGD
eqtl-a-ENSG00000113456	High grade serous ovarian cancer	ieu-a-1121	eqtl-a-ENSG00000113456	-0.0182888	0.0241768913621518	0.462865024454257	RAD1	DTL
eqtl-a-ENSG00000124789	High grade serous ovarian cancer	ieu-a-1121	eqtl-a-ENSG00000124789	0.0234635200951188	0.035061504706234	0.513530524115596	NUP153	INIP
eqtl-a-ENSG00000101146	High grade serous ovarian cancer	ieu-a-1121	eqtl-a-ENSG00000101146	0.0132423649640777	0.0199217842149723	0.51632085515849	RAE1	ATM
eqtl-a-ENSG00000149311	High grade serous ovarian cancer	ieu-a-1121	eqtl-a-ENSG00000149311	0.00622713541429964	0.0100767835192066	0.542667358112404	ATM	SERP2
eqtl-a-ENSG00000069667	High grade serous ovarian cancer	ieu-a-1121	eqtl-a-ENSG00000069667	0.00713130072039374	0.0115856916003254	0.545148494724671	RORA	RANBP2
eqtl-a-ENSG00000100749	High grade serous ovarian cancer	ieu-a-1121	eqtl-a-ENSG00000100749	-0.00896756	0.0167931855415055	0.5984653356134	VRK1	SEC13
eqtl-a-ENSG00000103264	High grade serous ovarian cancer	ieu-a-1121	eqtl-a-ENSG00000103264	0.00366275806986036	0.00697005002833804	0.602458008291519	FBXO31	NUP35
eqtl-a-ENSG00000136986	High grade serous ovarian cancer	ieu-a-1121	eqtl-a-ENSG00000136986	-0.00844967	0.0162055374965384	0.608108502745379	DERL1	DTX3L
eqtl-a-ENSG00000023909	High grade serous ovarian cancer	ieu-a-1121	eqtl-a-ENSG00000023909	-0.00691577	0.0152905527777498	0.65677813215286	GCLM	CASP3
eqtl-a-ENSG00000166801	High grade serous ovarian cancer	ieu-a-1121	eqtl-a-ENSG00000166801	-0.00293745	0.00733145519658653	0.690563501334319	FAM111A	BAG5
eqtl-a-ENSG00000172071	High grade serous ovarian cancer	ieu-a-1121	eqtl-a-ENSG00000172071	0.0055803808735159	0.0156723809205097	0.724665168136373	EIF2AK3	FAM111A
eqtl-a-ENSG00000163840	High grade serous ovarian cancer	ieu-a-1121	eqtl-a-ENSG00000163840	-0.00340033	0.00969979838664748	0.727148680440879	DTX3L	ZDHHC16
eqtl-a-ENSG00000151778	High grade serous ovarian cancer	ieu-a-1121	eqtl-a-ENSG00000151778	-0.00311193	0.0101288196909279	0.760937611054959	SERP2	EIF2AK3
eqtl-a-ENSG00000119772	High grade serous ovarian cancer	ieu-a-1121	eqtl-a-ENSG00000119772	-0.003588	0.0117755160249096	0.762930836262431	DNMT3A	ZMAT3
eqtl-a-ENSG00000106638	High grade serous ovarian cancer	ieu-a-1121	eqtl-a-ENSG00000106638	0.00179898467507588	0.0073951574755725	0.808554439721804	TBL2	CHD2
eqtl-a-ENSG00000142657	High grade serous ovarian cancer	ieu-a-1121	eqtl-a-ENSG00000142657	0.00376549583708589	0.0250676432295916	0.88175551993524	PGD
eqtl-a-ENSG00000106144	High grade serous ovarian cancer	ieu-a-1121	eqtl-a-ENSG00000106144	-0.00134848	0.0103138070623725	0.897066651113093	CASP2
eqtl-a-ENSG00000079999	High grade serous ovarian cancer	ieu-a-1121	eqtl-a-ENSG00000079999	0.00224540577287487	0.0192743391469909	0.908913186516158	KEAP1
eqtl-a-ENSG00000148153	High grade serous ovarian cancer	ieu-a-1121	eqtl-a-ENSG00000148153	0.00091684313833391	0.0217198486176438	0.966710289489875	INIP
eqtl-a-ENSG00000124164	High grade serous ovarian cancer	ieu-a-1121	eqtl-a-ENSG00000124164	-0.000930306	0.0262614879550277	0.972514327072195	VAPB
eqtl-a-ENSG00000065833	High grade serous ovarian cancer	ieu-a-1121	eqtl-a-ENSG00000065833	9.92841090410271e-05	0.00936950322058989	0.991574666885351	ME1
eqtl-a-ENSG00000010072	High grade serous ovarian cancer	ieu-a-1121	eqtl-a-ENSG00000010072	0.0340681262970056	0.00687531200556644	1.29561250933046e-05	SPRTN
eqtl-a-ENSG00000012048	High grade serous ovarian cancer	ieu-a-1121	eqtl-a-ENSG00000012048	-0.0405267	0.00922015052601106	6.88917760547502e-05	BRCA1
