# Supplementary material for: Identification of integrated stress response-related prognostic genes in high-grade serous ovarian cancer using Mendelian randomization, single-cell RNA sequencing, and bulk RNA sequencing
Source: Front Oncol. 2026 May 5;16:1798083. doi: 10.3389/fonc.2026.1798083 (PMC13183660; doi:10.3389/fonc.2026.1798083)
Supplement: Supplementary Figure S7 — Post-quality control violin plots showing distributions of nFeature_RNA, nCount_RNA, and percent.mt. [file Table7.xlsx]

## Sheet: 05.Steiger
Table S7 Results of the MR Steiger directionality test for the 40 candidate genes
id.exposure	id.outcome	exposure	outcome	snp_r2.exposure	snp_r2.outcome	correct_causal_direction	steiger_pval	SYMBOL
eqtl-a-ENSG00000002330	High grade serous ovarian cancer	eqtl-a-ENSG00000002330	ieu-a-1121	0.0736842282610748	0.000121459435765136	TRUE	0	BAD
eqtl-a-ENSG00000051180	High grade serous ovarian cancer	eqtl-a-ENSG00000051180	ieu-a-1121	0.0263638800542971	7.68226625485697e-05	TRUE	4.57152303521521e-147	RAD51
eqtl-a-ENSG00000065833	High grade serous ovarian cancer	eqtl-a-ENSG00000065833	ieu-a-1121	0.297305874886165	0.000231321135002021	TRUE	0	ME1
eqtl-a-ENSG00000069667	High grade serous ovarian cancer	eqtl-a-ENSG00000069667	ieu-a-1121	0.0415039591873584	7.12314286254283e-05	TRUE	2.81488764715616e-246	RORA
eqtl-a-ENSG00000079999	High grade serous ovarian cancer	eqtl-a-ENSG00000079999	ieu-a-1121	0.0214703579229196	3.29494441950875e-05	TRUE	2.77853753068138e-123	KEAP1
eqtl-a-ENSG00000100749	High grade serous ovarian cancer	eqtl-a-ENSG00000100749	ieu-a-1121	0.249414245623303	4.3980382577554e-05	TRUE	0	VRK1
eqtl-a-ENSG00000101146	High grade serous ovarian cancer	eqtl-a-ENSG00000101146	ieu-a-1121	0.0436509085716154	2.51617119013978e-05	TRUE	4.09700379092616e-254	RAE1
eqtl-a-ENSG00000101347	High grade serous ovarian cancer	eqtl-a-ENSG00000101347	ieu-a-1121	0.213895541203825	0.00023499915535368	TRUE	0	SAMHD1
eqtl-a-ENSG00000103264	High grade serous ovarian cancer	eqtl-a-ENSG00000103264	ieu-a-1121	0.217828637487682	0.000120430742310354	TRUE	0	FBXO31
eqtl-a-ENSG00000106144	High grade serous ovarian cancer	eqtl-a-ENSG00000106144	ieu-a-1121	0.055329505332224	4.68761704693758e-05	TRUE	2.17126829590134e-286	CASP2
eqtl-a-ENSG00000106638	High grade serous ovarian cancer	eqtl-a-ENSG00000106638	ieu-a-1121	0.407497897306736	0.000172956301937563	TRUE	0	TBL2
eqtl-a-ENSG00000110092	High grade serous ovarian cancer	eqtl-a-ENSG00000110092	ieu-a-1121	0.128475627685541	9.52747960415036e-05	TRUE	0	CCND1
eqtl-a-ENSG00000113522	High grade serous ovarian cancer	eqtl-a-ENSG00000113522	ieu-a-1121	0.377775231013839	0.000163400481956283	TRUE	0	RAD50
eqtl-a-ENSG00000113569	High grade serous ovarian cancer	eqtl-a-ENSG00000113569	ieu-a-1121	0.0226033091409879	1.69923555092172e-05	TRUE	5.12677880028918e-136	NUP155
eqtl-a-ENSG00000117450	High grade serous ovarian cancer	eqtl-a-ENSG00000117450	ieu-a-1121	0.755943084800766	0.000235291176424243	TRUE	0	PRDX1
eqtl-a-ENSG00000119772	High grade serous ovarian cancer	eqtl-a-ENSG00000119772	ieu-a-1121	0.0402461706115596	7.83973094453459e-05	TRUE	7.83446631114325e-243	DNMT3A
eqtl-a-ENSG00000120694	High grade serous ovarian cancer	eqtl-a-ENSG00000120694	ieu-a-1121	0.163608552301524	7.87598115427044e-05	TRUE	0	HSPH1
eqtl-a-ENSG00000124789	High grade serous ovarian cancer	eqtl-a-ENSG00000124789	ieu-a-1121	0.0331963767970951	6.20030024709863e-05	TRUE	6.86284975579353e-165	NUP153
eqtl-a-ENSG00000129521	High grade serous ovarian cancer	eqtl-a-ENSG00000129521	ieu-a-1121	0.0898073495788094	5.86849416291124e-05	TRUE	0	EGLN3
eqtl-a-ENSG00000132002	High grade serous ovarian cancer	eqtl-a-ENSG00000132002	ieu-a-1121	0.086481270521585	8.38383373157546e-05	TRUE	8.28594261801794e-248	DNAJB1
eqtl-a-ENSG00000132182	High grade serous ovarian cancer	eqtl-a-ENSG00000132182	ieu-a-1121	0.424498360614078	7.56650229651636e-05	TRUE	0	NUP210
eqtl-a-ENSG00000136986	High grade serous ovarian cancer	eqtl-a-ENSG00000136986	ieu-a-1121	0.0443339522234316	8.78786958972726e-05	TRUE	1.05100518702657e-257	DERL1
eqtl-a-ENSG00000137692	High grade serous ovarian cancer	eqtl-a-ENSG00000137692	ieu-a-1121	0.0929504719266689	6.22466019939922e-05	TRUE	2.81140196031479e-279	DCUN1D5
eqtl-a-ENSG00000138375	High grade serous ovarian cancer	eqtl-a-ENSG00000138375	ieu-a-1121	0.142640941877928	6.76784394580196e-05	TRUE	0	SMARCAL1
eqtl-a-ENSG00000142657	High grade serous ovarian cancer	eqtl-a-ENSG00000142657	ieu-a-1121	0.0892930460441729	0.000136067025561234	TRUE	3.19040314773863e-263	PGD
eqtl-a-ENSG00000143476	High grade serous ovarian cancer	eqtl-a-ENSG00000143476	ieu-a-1121	0.0226555377175626	2.45163769604909e-05	TRUE	3.24422473577364e-128	DTL
eqtl-a-ENSG00000148153	High grade serous ovarian cancer	eqtl-a-ENSG00000148153	ieu-a-1121	0.270623446550773	8.03999561073518e-05	TRUE	0	INIP
eqtl-a-ENSG00000149311	High grade serous ovarian cancer	eqtl-a-ENSG00000149311	ieu-a-1121	0.0705418572381391	4.77826394757438e-05	TRUE	0	ATM
eqtl-a-ENSG00000151778	High grade serous ovarian cancer	eqtl-a-ENSG00000151778	ieu-a-1121	0.0921763224582769	8.44930259758224e-05	TRUE	0	SERP2
eqtl-a-ENSG00000153201	High grade serous ovarian cancer	eqtl-a-ENSG00000153201	ieu-a-1121	0.129511199487266	0.000209058956446758	TRUE	0	RANBP2
eqtl-a-ENSG00000157020	High grade serous ovarian cancer	eqtl-a-ENSG00000157020	ieu-a-1121	0.672410412240637	0.000462976780585639	TRUE	0	SEC13
eqtl-a-ENSG00000163002	High grade serous ovarian cancer	eqtl-a-ENSG00000163002	ieu-a-1121	0.325353332909333	8.76713629697778e-05	TRUE	0	NUP35
eqtl-a-ENSG00000163840	High grade serous ovarian cancer	eqtl-a-ENSG00000163840	ieu-a-1121	0.201882783760627	0.000109228913999622	TRUE	0	DTX3L
eqtl-a-ENSG00000164305	High grade serous ovarian cancer	eqtl-a-ENSG00000164305	ieu-a-1121	0.474895791547168	0.000117558722526712	TRUE	0	CASP3
eqtl-a-ENSG00000166170	High grade serous ovarian cancer	eqtl-a-ENSG00000166170	ieu-a-1121	0.325492619954458	5.3327537706811e-05	TRUE	0	BAG5
eqtl-a-ENSG00000166801	High grade serous ovarian cancer	eqtl-a-ENSG00000166801	ieu-a-1121	0.179744846139071	6.30196660918302e-05	TRUE	0	FAM111A
eqtl-a-ENSG00000171307	High grade serous ovarian cancer	eqtl-a-ENSG00000171307	ieu-a-1121	0.0224745574330216	6.27808931376257e-05	TRUE	4.08049035406041e-128	ZDHHC16
eqtl-a-ENSG00000172071	High grade serous ovarian cancer	eqtl-a-ENSG00000172071	ieu-a-1121	0.0588044789278164	7.57772843637876e-05	TRUE	0	EIF2AK3
eqtl-a-ENSG00000172667	High grade serous ovarian cancer	eqtl-a-ENSG00000172667	ieu-a-1121	0.773910009950356	0.00025639957217156	TRUE	0	ZMAT3
eqtl-a-ENSG00000173575	High grade serous ovarian cancer	eqtl-a-ENSG00000173575	ieu-a-1121	0.118903875342987	9.52235835344776e-05	TRUE	0	CHD2
