# Supplementary material for: Identification of integrated stress response-related prognostic genes in high-grade serous ovarian cancer using Mendelian randomization, single-cell RNA sequencing, and bulk RNA sequencing
Source: Front Oncol. 2026 May 5;16:1798083. doi: 10.3389/fonc.2026.1798083 (PMC13183660; doi:10.3389/fonc.2026.1798083)
Supplement: Supplementary Figure S8 — Screening of highly variable genes (HVGs). [file Table8.xlsx]

## Sheet: 02.univ_cox_PHtest
Table S8 Results of the PH assumption test for the 39 candidate genes
genes	chisq	df	p-values
DNAJB1	0.0119794588502841	1	0.912845011163607
PRDX1	2.61430608947781	1	0.105903842173239
CCND1	0.00398492648916614	1	0.949665952265665
SAMHD1	0.984821386455731	1	0.321011375270013
DTX3L	0.00547714478454265	1	0.941004230798923
PGD	0.29177920552131	1	0.589082623114851
NUP210	0.822042651812468	1	0.364583618615396
DERL1	0.858788250084701	1	0.354078013455395
SEC13	0.220263989185205	1	0.638838845451643
HSPH1	0.516410698681913	1	0.472376804751154
KEAP1	1.00492504600626	1	0.316121718336992
NUP153	0.3267065176154	1	0.567604875777384
DNMT3A	0.220911145170734	1	0.63834654676526
CASP2	8.53815626243641	1	0.00347777733093531
RAE1	1.45101411800615	1	0.228365298395934
RANBP2	1.50962147911688	1	0.21919685438441
CHD2	1.93740873465306	1	0.163950166065151
BAG5	0.424798894422327	1	0.514552150350476
TBL2	0.274327886469874	1	0.600443254005762
NUP155	0.148683549820273	1	0.699796592834489
ZDHHC16	3.86948820547801	1	0.0491715134759322
FAM111A	1.08679870268383	1	0.297181602847308
EGLN3	3.20855274171124	1	0.0732542523692159
ATM	0.342834240472227	1	0.558197795416702
DCUN1D5	2.36961671488788	1	0.123717423802073
SMARCAL1	0.266480599504309	1	0.605702446708283
CASP3	0.0545401975374434	1	0.815343332838564
INIP	0.960758745530283	1	0.326995786415423
ZMAT3	1.05491906250143	1	0.304376896408406
EIF2AK3	0.154800147134888	1	0.693989732212582
NUP35	0.861994819952596	1	0.353181056909336
FBXO31	0.0190686485800439	1	0.890169859850188
VRK1	0.67296287541769	1	0.412020517137184
BAD	0.0612161232960136	1	0.804584031166992
DTL	0.310022567153869	1	0.577666337565492
RAD51	0.287377737524059	1	0.591905858839711
RORA	0.803947365078898	1	0.369915786584096
ME1	2.08632113363312	1	0.148623593275459
RAD50	0.546306705807991	1	0.459830711267179
SERP2	0.000451648168376684	1	0.983044621162724
