# Supplementary material for: Identification of integrated stress response-related prognostic genes in high-grade serous ovarian cancer using Mendelian randomization, single-cell RNA sequencing, and bulk RNA sequencing
Source: Front Oncol. 2026 May 5;16:1798083. doi: 10.3389/fonc.2026.1798083 (PMC13183660; doi:10.3389/fonc.2026.1798083)
Supplement: Supplementary Figure S9 — Dimension reduction and clustering of single-cell data. [file Table9.xlsx]

## Sheet: 01.kegg.result
Table S9 Significantly enriched pathways from the GSEA between the High-risk Group and Low-risk Group groups
ID	Description	setSize	enrichmentScore	NES	pvalue	p.adjust	qvalue	rank	leading_edge	core_enrichment
KEGG_RIBOSOME	KEGG_RIBOSOME	87	0.721686382938939	2.4652169654318	1e-10	1.86e-08	1.8e-08	8012	tags=80%, list=21%, signal=63%	RPL18A/RPL23/RPL23A/RPL19/RPS16/RPL26/RPL32/RPL13/UBA52/RPL37/RPS3/RPL34/RPL12/RPL11/RPLP2/RPS18/RPS28/RPL37A/RPL21/RPS15/RPS19/RPL29/RPL36/RPL27/RPL35A/RPS29/RPS2/RPS21/RPS26/RPL9/RPL31/RPS12/RPL41/RPL13A/RPL35/RPL24/RPS5/RPS7/RPS27A/RPL27A/RPS13/RPS23/RPS25/RPS11/RPL10A/RPL28/RPL18/RPS4X/RPSA/RPL30/RPS9/RPL8/RPS8/RPL3/RPLP0/RPL10L/RSL24D1P11/RPS15A/RPL6/RPLP1/RPL7A/FAU/RPS27/RPL38/RPL10/RPS6/RP…
KEGG_DNA_REPLICATION	KEGG_DNA_REPLICATION	36	-0.620798	-2.02094	0.000153752742109158	0.0142990050161517	0.0138377467898242	7937	tags=58%, list=21%, signal=46%	RNASEH2A/SSBP1/RFC3/RPA4/RFC4/RFC2/DNA2/POLD3/MCM4/POLE/POLE3/POLA1/FEN1/POLA2/PRIM2/PCNA/MCM6/RFC5/MCM3/PRIM1/POLE2
KEGG_SYSTEMIC_LUPUS_ERYTHEMATOSUS	KEGG_SYSTEMIC_LUPUS_ERYTHEMATOSUS	127	-0.406397	-1.67923	0.000257495557887835	0.0159647245890457	0.0154497334732701	7784	tags=37%, list=21%, signal=29%	H2BC8/H4C15/TNF/H4C5/H2AC12/H2AC13/H3C2/H2BW2/H2BC12/H2BW1/SNRPD1/SSB/H2AC19/H4C12/H3C1/C8B/HLA-DQA2/C6/H2AC8/H3C6/H4C9/H2AC4/H4C8/H3Y1/H4C14/C2/H2BC21/H2BC15/H3C15/H2BC17/C8A/H3C12/C4A/C4B/H3C10/GRIN2A/CD40LG/H2BC9/C5/H2AC11/IFNG/HLA-DOB/GRIN2B/H2BC11/H2AC17/H3C8/H3Y2
KEGG_PRIMARY_IMMUNODEFICIENCY	KEGG_PRIMARY_IMMUNODEFICIENCY	35	-0.550104	-1.75913	0.0050279829978525	0.18492148968268	0.178956280338077	6487	tags=51%, list=17%, signal=43%	UNG/AICDA/IL2RG/BLNK/ZAP70/CD8A/IGLL1/RAG2/LCK/CD3E/TNFRSF13B/TAP1/CD19/ICOS/CD3D/CD8B/CD40LG/CD79A
KEGG_PPAR_SIGNALING_PATHWAY	KEGG_PPAR_SIGNALING_PATHWAY	68	-0.426079	-1.56568	0.0053744241807073	0.18492148968268	0.178956280338077	4941	tags=26%, list=13%, signal=23%	PCK2/ACOX2/FABP7/ACOX3/AQP7/PLIN1/ACSL6/SLC27A6/ME1/CYP4A11/APOC3/SLC27A2/APOA5/ACADL/CYP4A22/PCK1/RXRG/FABP2
KEGG_COMPLEMENT_AND_COAGULATION_CASCADES	KEGG_COMPLEMENT_AND_COAGULATION_CASCADES	65	-0.447809	-1.64732	0.00596520934460258	0.18492148968268	0.178956280338077	5018	tags=31%, list=13%, signal=27%	C8B/F12/C6/F7/CFB/A2M/C2/C8A/C4A/C4B/F5/CFI/C5/CR2/SERPIND1/SERPINA5/F11/FGA/C4BPA/FGG
KEGG_FOCAL_ADHESION	KEGG_FOCAL_ADHESION	198	0.379070225851479	1.43313232277991	0.00779506030319201	0.207125888056245	0.200444407796366	11956	tags=42%, list=32%, signal=29%	COMP/LAMA3/TNXB/CHAD/MYL7/THBS4/MYL2/SPP1/THBS2/HGF/RELN/ITGA11/ITGB8/CCND1/FN1/PIK3CD/ITGA3/ACTN4/IGF1/VEGFC/PAK3/ITGB4/ERBB2/PDGFRA/COL5A1/VAV1/VWF/FLNC/KDR/COL4A6/LAMB2/PIK3R5/ITGB5/AKT2/PAK4/TNR/CAV1/MYLK2/COL11A1/IBSP/COL1A1/ITGA5/PIK3CG/PRKCA/THBS1/LAMA1/CAV3/COL6A3/CRK/FLNB/PTEN/PDGFB/VASP/COL1A2/COL5A2/PDGFD/VEGFD/ZYX/CAV2/COL11A2/RAC1/JUN/ITGA2/LAMB3/COL3A1/PIP5K1C/TNN/LAMB1/FLNA/LAMA2/G…
KEGG_RENIN_ANGIOTENSIN_SYSTEM	KEGG_RENIN_ANGIOTENSIN_SYSTEM	17	-0.636301	-1.69015	0.00908867095006104	0.211311599588919	0.204495096376373	2228	tags=29%, list=6%, signal=28%	MME/ACE2/AGT/AGTR2/REN
KEGG_INTESTINAL_IMMUNE_NETWORK_FOR_IGA_PRODUCTION	KEGG_INTESTINAL_IMMUNE_NETWORK_FOR_IGA_PRODUCTION	45	-0.44345	-1.54054	0.010495113268412	0.216899007547181	0.20990226536824	4628	tags=22%, list=12%, signal=20%	MADCAM1/HLA-DQA2/TNFRSF13B/ICOS/CD40LG/HLA-DOB/CCL25/IL2/TNFRSF17/PIGR
KEGG_ECM_RECEPTOR_INTERACTION	KEGG_ECM_RECEPTOR_INTERACTION	83	0.448969460276018	1.5383941404514	0.01239903209752	0.230621997013872	0.22318257775536	9920	tags=46%, list=26%, signal=34%	COMP/LAMA3/TNXB/CHAD/THBS4/SPP1/THBS2/RELN/GP6/HSPG2/ITGA11/ITGB8/FN1/ITGA3/ITGB4/COL5A1/VWF/COL4A6/LAMB2/ITGB5/TNR/SV2B/COL11A1/IBSP/COL1A1/ITGA5/THBS1/LAMA1/COL6A3/COL1A2/COL5A2/AGRN/COL11A2/CD36/ITGA2/LAMB3/COL3A1/SV2A
KEGG_BETA_ALANINE_METABOLISM	KEGG_BETA_ALANINE_METABOLISM	22	-0.568736	-1.63245	0.0154041604259658	0.241533754609465	0.23374234317045	263	tags=32%, list=1%, signal=32%	ALDH9A1/SMS/CNDP1/HIBCH/DPYS/GAD1/GAD2
KEGG_TYPE_I_DIABETES_MELLITUS	KEGG_TYPE_I_DIABETES_MELLITUS	40	-0.474817	-1.59136	0.0162346073205781	0.241533754609465	0.23374234317045	5017	tags=22%, list=13%, signal=20%	HSPD1/HLA-DQA2/HLA-F/FASLG/IFNG/HLA-DOB/IL2/GAD1/GAD2
KEGG_MATURITY_ONSET_DIABETES_OF_THE_YOUNG	KEGG_MATURITY_ONSET_DIABETES_OF_THE_YOUNG	20	-0.584369	-1.63338	0.0168813914511992	0.241533754609465	0.23374234317045	2109	tags=45%, list=6%, signal=43%	FOXA2/NEUROG3/HNF4A/HNF4G/HNF1B/PAX6/HNF1A/MNX1/PDX1
KEGG_DRUG_METABOLISM_CYTOCHROME_P450	KEGG_DRUG_METABOLISM_CYTOCHROME_P450	59	0.464575557943054	1.50036148670324	0.0204106878924164	0.271170567713533	0.262423130045354	2122	tags=19%, list=6%, signal=18%	CYP1A2/FMO3/GSTA3/UGT2B4/CYP2A13/UGT2B11/GSTA5/ALDH3A1/GSTM5/GSTT2/ADH1B
KEGG_TAURINE_AND_HYPOTAURINE_METABOLISM	KEGG_TAURINE_AND_HYPOTAURINE_METABOLISM	10	-0.665911	-1.57227	0.0362963026982408	0.450074153458186	0.43555563237889	133	tags=30%, list=0%, signal=30%	BAAT/GAD1/GAD2
