# Supplementary material for: Identification of integrated stress response-related prognostic genes in high-grade serous ovarian cancer using Mendelian randomization, single-cell RNA sequencing, and bulk RNA sequencing
Source: Front Oncol. 2026 May 5;16:1798083. doi: 10.3389/fonc.2026.1798083 (PMC13183660; doi:10.3389/fonc.2026.1798083)
Supplement: Supplementary Figure S10 — Screen the key feature variables of the data. [file Table10.xlsx]

## Sheet: SheetName
Table S10 Correlation analysis between the expression of four prognostic genes (NUP35, CASP3, BAG5, DNAJB1) and the IC50 values of 138 drugs
symbol	drug	cor	fdr	entrez
BAG5	(5Z)-7-Oxozeaenol	0.211512	3.05939e-09	9529
BAG5	17-AAG	0.0920927	0.0131916	9529
BAG5	5-Fluorouracil	-0.0120494	0.76674	9529
BAG5	681640	0.0259162	0.693449	9529
BAG5	A-443654	-0.0986635	0.482734	9529
BAG5	A-770041	0.0343378	0.712171	9529
BAG5	AC220	-0.0182146	0.752301	9529
BAG5	AG-014699	0.108449	0.00707402	9529
BAG5	AICAR	-0.136532	0.000326054	9529
BAG5	AKT inhibitor VIII	-0.0480571	0.293282	9529
BAG5	AMG-706	0.0463039	0.43798	9529
BAG5	AP-24534	-0.0106146	0.83215	9529
BAG5	AR-42	-0.00649777	0.874775	9529
BAG5	AS601245	0.0193631	0.763474	9529
BAG5	AS605240	-0.000518122	0.993084	9529
BAG5	AT-7519	-0.171691	7.09667e-07	9529
BAG5	ATRA	0.00148053	0.981024	9529
BAG5	AUY922	0.0778615	0.0981355	9529
BAG5	AZ628	0.20983	0.000668341	9529
BAG5	AZD6482	0.0767316	0.0688995	9529
BAG5	AZD7762	0.053246	0.196993	9529
BAG5	AZD8055	0.00957846	0.83395	9529
BAG5	Afatinib	-0.116042	0.00119257	9529
BAG5	Axitinib	0.000355027	0.996983	9529
BAG5	BAY 61-3606	0.00894778	0.853813	9529
BAG5	BEZ235	0.124643	0.00294118	9529
BAG5	BHG712	-0.000502234	0.991041	9529
BAG5	BI-2536	-0.0949895	0.307629	9529
BAG5	BIRB 0796	0.055825	0.268773	9529
BAG5	BIX02189	-0.0592175	0.112657	9529
BAG5	BMS-509744	0.0804887	0.363144	9529
BAG5	BMS-536924	0.0776388	0.156642	9529
BAG5	BMS-708163	0.0127937	0.781541	9529
BAG5	BMS-754807	0.0397903	0.478752	9529
BAG5	BMS345541	-0.11749	0.000888146	9529
BAG5	BX-795	0.0417473	0.377661	9529
BAG5	BX-912	-0.0833276	0.0195843	9529
BAG5	Belinostat	-0.015437	0.709081	9529
BAG5	Bexarotene	0.0454331	0.527881	9529
BAG5	Bicalutamide	0.006269	0.912087	9529
BAG5	Bleomycin	0.0341547	0.564668	9529
BAG5	Bleomycin (50 uM)	0.175901	4.84922e-07	9529
BAG5	Bortezomib	0.14333	0.0321834	9529
BAG5	Bosutinib	-0.0132819	0.842887	9529
BAG5	Bryostatin 1	0.0920462	0.0474518	9529
BAG5	CAL-101	-0.0600733	0.115782	9529
BAG5	CAY10603	0.0076621	0.850773	9529
BAG5	CCT007093	0.0198825	0.689259	9529
BAG5	CCT018159	-0.00718853	0.916285	9529
BAG5	CEP-701	0.0982095	0.0121264	9529
BAG5	CGP-082996	0.0175568	0.888914	9529
BAG5	CGP-60474	0.0290059	0.772175	9529
BAG5	CH5424802	-0.0570004	0.291571	9529
BAG5	CHIR-99021	0.197406	1.5814e-08	9529
BAG5	CI-1040	0.153895	7.5734e-05	9529
BAG5	CMK	0.0204206	0.88816	9529
BAG5	CP466722	-0.0963163	0.00691837	9529
BAG5	CP724714	-0.0753237	0.113568	9529
BAG5	CUDC-101	-0.0929311	0.0108783	9529
BAG5	CX-5461	-0.0143043	0.729542	9529
BAG5	Camptothecin	0.0428593	0.348542	9529
BAG5	Cetuximab	0.020392	0.652027	9529
BAG5	Cisplatin	0.0991715	0.0259809	9529
BAG5	Crizotinib	0.0108361	0.961653	9529
BAG5	Cyclopamine	-0.0197292	0.887861	9529
BAG5	Cytarabine	0.0807027	0.0800983	9529
BAG5	DMOG	-0.0290257	0.558482	9529
BAG5	Dabrafenib	0.202475	3.86838e-08	9529
BAG5	Dasatinib	0.0867127	0.19064	9529
BAG5	Docetaxel	0.0963487	0.00975819	9529
BAG5	Doxorubicin	-0.0149408	0.850078	9529
BAG5	EHT 1864	0.0258849	0.734143	9529
BAG5	EKB-569	-0.126155	0.000767018	9529
BAG5	EX-527	0.0584687	0.547554	9529
BAG5	Elesclomol	0.160313	5.3478e-05	9529
BAG5	Embelin	0.101744	0.0321681	9529
BAG5	Epothilone B	0.0246302	0.663931	9529
BAG5	Erlotinib	-0.012407	0.884874	9529
BAG5	Etoposide	0.00799672	0.898152	9529
BAG5	FH535	0.139845	0.000656055	9529
BAG5	FK866	-0.00705755	0.865109	9529
BAG5	FMK	-0.0259624	0.733818	9529
BAG5	FR-180204	-0.0083073	0.905056	9529
BAG5	FTI-277	0.0621308	0.134387	9529
BAG5	Foretinib	0.0459097	0.278412	9529
BAG5	GDC0449	-0.0154142	0.906727	9529
BAG5	GDC0941	0.0389144	0.501948	9529
BAG5	GNF-2	0.0342479	0.898898	9529
BAG5	GSK-650394	-0.0228452	0.793144	9529
BAG5	GSK1070916	-0.121303	0.000735916	9529
BAG5	GSK1904529A	0.00585099	0.918204	9529
BAG5	GSK2126458	-0.0847407	0.0222213	9529
BAG5	GSK269962A	0.107798	0.00978188	9529
BAG5	GSK429286A	0.0217056	0.643081	9529
BAG5	GSK690693	-0.13653	0.000123714	9529
BAG5	GW 441756	0.019811	0.942713	9529
BAG5	GW-2580	-0.0739907	0.535216	9529
BAG5	GW843682X	-0.0619032	0.492175	9529
BAG5	Gefitinib	-0.0935048	0.0195233	9529
BAG5	Gemcitabine	0.0314408	0.555971	9529
BAG5	Genentech Cpd 10	-0.0747393	0.0430109	9529
BAG5	HG-5-113-01	0.02305	0.787711	9529
BAG5	HG-5-88-01	0.0297467	0.871291	9529
BAG5	HG-6-64-1	0.0810121	0.0637381	9529
BAG5	I-BET-762	-0.0800859	0.0233196	9529
BAG5	IOX2	0.0609239	0.267013	9529
BAG5	IPA-3	-0.0163517	0.715273	9529
BAG5	Imatinib	-0.0388515	0.824345	9529
BAG5	Ispinesib Mesylate	-0.106226	0.00316353	9529
BAG5	JNJ-26854165	0.11078	0.0108394	9529
BAG5	JNK Inhibitor VIII	0.0602653	0.156518	9529
BAG5	JNK-9L	0.0408026	0.48186	9529
BAG5	JQ1	-0.0565877	0.181897	9529
BAG5	JQ12	0.0445322	0.417481	9529
BAG5	JW-7-24-1	-0.0526895	0.153245	9529
BAG5	JW-7-52-1	0.0819348	0.376911	9529
BAG5	KIN001-055	-0.0631267	0.25782	9529
BAG5	KIN001-102	-0.154855	7.99643e-06	9529
BAG5	KIN001-135	-0.0270604	0.830521	9529
BAG5	KIN001-236	-0.042004	0.277489	9529
BAG5	KIN001-244	-0.024193	0.547944	9529
BAG5	KIN001-260	-0.0421346	0.266927	9529
BAG5	KIN001-266	0.0040706	0.94648	9529
BAG5	KIN001-270	-0.00196023	0.967685	9529
BAG5	KU-55933	0.00300267	0.974934	9529
BAG5	LAQ824	-0.079829	0.0408983	9529
BAG5	LFM-A13	0.0440803	0.392301	9529
BAG5	LY317615	-0.121445	0.00208831	9529
BAG5	Lapatinib	-0.0881129	0.163139	9529
BAG5	Lenalidomide	-0.00698491	0.952255	9529
BAG5	Linifanib	-0.0102152	0.878305	9529
BAG5	Lisitinib	0.0417619	0.522982	9529
BAG5	MG-132	0.14045	0.0539486	9529
BAG5	MK-2206	-0.00573754	0.935022	9529
BAG5	MLN4924	0.116765	0.0204028	9529
BAG5	MP470	0.00615066	0.907535	9529
BAG5	MPS-1-IN-1	-0.0171019	0.686515	9529
BAG5	MS-275	-0.0757818	0.345372	9529
BAG5	Masitinib	-0.00496787	0.913427	9529
BAG5	Methotrexate	-0.0870562	0.0189487	9529
BAG5	Midostaurin	0.0761838	0.0742592	9529
BAG5	Mitomycin C	-0.0427318	0.413273	9529
BAG5	NG-25	-0.0208346	0.598662	9529
BAG5	NPK76-II-72-1	-0.106598	0.00232972	9529
BAG5	NSC-207895	0.00856996	0.880889	9529
BAG5	NSC-87877	0.0698768	0.183036	9529
BAG5	NU-7441	0.0720869	0.24397	9529
BAG5	Navitoclax	-0.164526	5.11934e-06	9529
BAG5	Nilotinib	-0.013543	0.828079	9529
BAG5	Nutlin-3a (-)	0.114191	0.00661864	9529
BAG5	OSI-027	-0.0500516	0.179744	9529
BAG5	OSI-930	-0.0192579	0.658422	9529
BAG5	OSU-03012	-0.0203302	0.723039	9529
BAG5	Obatoclax Mesylate	0.0545711	0.244092	9529
BAG5	Olaparib	0.117862	0.00341151	9529
BAG5	PAC-1	-0.0883921	0.0283136	9529
BAG5	PD-0325901	0.185035	6.43296e-07	9529
BAG5	PD-0332991	0.084061	0.0827727	9529
BAG5	PD-173074	0.0115094	0.957655	9529
BAG5	PF-4708671	0.0181462	0.892161	9529
BAG5	PF-562271	0.0674651	0.199233	9529
BAG5	PFI-1	0.019575	0.724976	9529
BAG5	PHA-665752	0.0573274	0.696392	9529
BAG5	PHA-793887	-0.149174	1.5638e-05	9529
BAG5	PI-103	-0.106318	0.00291928	9529
BAG5	PIK-93	-0.06145	0.0895775	9529
BAG5	PLX4720	0.170989	2.09736e-06	9529
BAG5	Paclitaxel	-0.0410331	0.737136	9529
BAG5	Parthenolide	0.0372308	0.748275	9529
BAG5	Pazopanib	0.103372	0.02729	9529
BAG5	Phenformin	-0.0825368	0.0254242	9529
BAG5	Pyrimethamine	-0.0199587	0.887776	9529
BAG5	QL-VIII-58	-0.00113128	0.992886	9529
BAG5	QL-X-138	-0.0888247	0.0148502	9529
BAG5	QL-XI-92	-0.0616658	0.0949361	9529
BAG5	QL-XII-47	-0.0510694	0.208355	9529
BAG5	QL-XII-61	-0.0316896	0.676951	9529
BAG5	QS11	-0.0139118	0.862775	9529
BAG5	RDEA119	0.178357	2.36351e-07	9529
BAG5	RO-3306	0.102088	0.0118169	9529
BAG5	Rapamycin	-0.0597483	0.615582	9529
BAG5	Roscovitine	0.0353232	0.860617	9529
BAG5	Ruxolitinib	-0.00140276	0.983633	9529
BAG5	S-Trityl-L-cysteine	-0.0651944	0.427511	9529
BAG5	SB 216763	0.137305	0.00235898	9529
BAG5	SB 505124	0.0320639	0.689785	9529
BAG5	SB52334	0.030957	0.549702	9529
BAG5	SB590885	0.12776	0.00254731	9529
BAG5	SGC0946	0.061193	0.217127	9529
BAG5	SL 0101-1	-0.0520024	0.487582	9529
BAG5	SN-38	0.0764617	0.0642914	9529
BAG5	SNX-2112	-0.0117317	0.778928	9529
BAG5	STF-62247	-0.00863779	0.862513	9529
BAG5	Salubrinal	-0.000110355	0.999208	9529
BAG5	Saracatinib	0.0341862	0.710201	9529
BAG5	Shikonin	0.0288831	0.619744	9529
BAG5	Sorafenib	0.0188059	0.890568	9529
BAG5	Sunitinib	0.00878569	0.931778	9529
BAG5	T0901317	-0.0603423	0.138596	9529
BAG5	TAE684	0.0383871	0.767319	9529
BAG5	TAK-715	-0.126196	0.000368823	9529
BAG5	TG101348	-0.0674758	0.0634293	9529
BAG5	TGX221	0.109376	0.0810681	9529
BAG5	THZ-2-102-1	-0.043344	0.251508	9529
BAG5	THZ-2-49	-0.00773914	0.857851	9529
BAG5	TL-1-85	0.00182607	0.96596	9529
BAG5	TL-2-105	-0.0755864	0.0419283	9529
BAG5	TPCA-1	-0.0432763	0.242369	9529
BAG5	TW 37	0.142658	0.000215319	9529
BAG5	Talazoparib	0.142283	0.000264307	9529
BAG5	Tamoxifen	-0.0103523	0.951071	9529
BAG5	Temozolomide	-0.00423615	0.968118	9529
BAG5	Temsirolimus	0.0982555	0.0225838	9529
BAG5	Thapsigargin	0.0466605	0.462414	9529
BAG5	Tipifarnib	0.0261749	0.725054	9529
BAG5	Tivozanib	-0.00951111	0.902821	9529
BAG5	Trametinib	0.16029	6.27095e-06	9529
BAG5	Tubastatin A	-0.0614748	0.0915556	9529
BAG5	UNC0638	-0.0341115	0.359662	9529
BAG5	UNC1215	-0.00606161	0.925069	9529
BAG5	VNLG/124	0.013591	0.780269	9529
BAG5	VX-11e	0.0565626	0.22132	9529
BAG5	VX-680	-0.0373415	0.722298	9529
BAG5	VX-702	-0.0128999	0.963772	9529
BAG5	Veliparib	0.0318415	0.659965	9529
BAG5	Vinblastine	0.0343456	0.466499	9529
BAG5	Vinorelbine	-0.0694048	0.167545	9529
BAG5	Vorinostat	-0.0589501	0.116154	9529
BAG5	WH-4-023	0.0831766	0.270139	9529
BAG5	WZ-1-84	-0.0740471	0.339795	9529
BAG5	WZ3105	-0.183794	9.31455e-08	9529
BAG5	XAV939	0.0308233	0.456766	9529
BAG5	XL-184	0.00518784	0.931691	9529
BAG5	XMD11-85h	0.039357	0.837246	9529
BAG5	XMD13-2	-0.136089	0.000106261	9529
BAG5	XMD14-99	-0.0355321	0.378321	9529
BAG5	XMD15-27	-0.0677071	0.12884	9529
BAG5	XMD8-85	-0.0315267	0.741245	9529
BAG5	XMD8-92	0.0369283	0.755097	9529
BAG5	Y-39983	-0.0134606	0.753851	9529
BAG5	YK 4-279	0.139619	0.00162905	9529
BAG5	YM155	-0.0129582	0.844791	9529
BAG5	YM201636	-0.0332511	0.395367	9529
BAG5	Z-LLNle-CHO	0.0721984	0.32831	9529
BAG5	ZG-10	-0.0387907	0.592977	9529
BAG5	ZM-447439	-0.0330314	0.510161	9529
BAG5	ZSTK474	-0.0880559	0.0149359	9529
BAG5	Zibotentan	-0.0209501	0.95086	9529
BAG5	piperlongumine	0.17393	3.56161e-06	9529
BAG5	rTRAIL	0.00216836	0.982306	9529
BAG5	selumetinib	0.156322	7.57224e-06	9529
CASP3	(5Z)-7-Oxozeaenol	0.0134657	0.787689	836
CASP3	17-AAG	0.153489	2.3114e-05	836
CASP3	5-Fluorouracil	-0.200934	7.6462e-09	836
CASP3	681640	0.0535173	0.364783	836
CASP3	A-443654	-0.0344009	0.868721	836
CASP3	A-770041	-0.028557	0.765364	836
CASP3	AC220	-0.0727769	0.0969589	836
CASP3	AG-014699	0.0939336	0.0209718	836
CASP3	AICAR	-0.168194	7.43731e-06	836
CASP3	AKT inhibitor VIII	0.08011	0.0628405	836
CASP3	AMG-706	0.0576662	0.305894	836
CASP3	AP-24534	-0.133935	0.000441798	836
CASP3	AR-42	-0.217406	2.5882e-10	836
CASP3	AS601245	0.0256284	0.674587	836
CASP3	AS605240	-0.0741577	0.0709534	836
CASP3	AT-7519	-0.242557	9.84116e-13	836
CASP3	ATRA	-0.0751225	0.0986226	836
CASP3	AUY922	-0.0685872	0.155875	836
CASP3	AZ628	0.0662646	0.383037	836
CASP3	AZD6482	-0.0288516	0.579484	836
CASP3	AZD7762	-0.192452	2.27219e-07	836
CASP3	AZD8055	-0.228716	4.86704e-10	836
CASP3	Afatinib	0.140777	6.6851e-05	836
CASP3	Axitinib	-0.0916719	0.0464268	836
CASP3	BAY 61-3606	-0.173576	4.04833e-06	836
CASP3	BEZ235	-0.0668725	0.147001	836
CASP3	BHG712	-0.231408	1.40242e-11	836
CASP3	BI-2536	-0.0840804	0.381034	836
CASP3	BIRB 0796	0.0807836	0.0913146	836
CASP3	BIX02189	-0.209305	1.42745e-09	836
CASP3	BMS-509744	0.0125894	0.913059	836
CASP3	BMS-536924	0.00216565	0.982466	836
CASP3	BMS-708163	0.0992692	0.0106546	836
CASP3	BMS-754807	0.0715783	0.156359	836
CASP3	BMS345541	-0.211473	7.3119e-10	836
CASP3	BX-795	-0.138841	0.000514511	836
CASP3	BX-912	-0.264091	4.29748e-15	836
CASP3	Belinostat	-0.18453	1.94674e-07	836
CASP3	Bexarotene	0.00787398	0.946835	836
CASP3	Bicalutamide	0.105701	0.00989323	836
CASP3	Bleomycin	-0.0509887	0.349552	836
CASP3	Bleomycin (50 uM)	0.0646349	0.0780036	836
CASP3	Bortezomib	-0.0440823	0.613035	836
CASP3	Bosutinib	-0.0946671	0.0364735	836
CASP3	Bryostatin 1	0.128578	0.00421967	836
CASP3	CAL-101	-0.200642	1.02998e-08	836
CASP3	CAY10603	-0.223936	6.19225e-11	836
CASP3	CCT007093	0.151908	0.000122171	836
CASP3	CCT018159	-0.00955193	0.886769	836
CASP3	CEP-701	-0.212059	9.03286e-09	836
CASP3	CGP-082996	0.0151406	0.905197	836
CASP3	CGP-60474	-0.131718	0.0662277	836
CASP3	CH5424802	-0.0881979	0.067722	836
CASP3	CHIR-99021	0.0196306	0.646655	836
CASP3	CI-1040	0.048573	0.27768	836
CASP3	CMK	-0.0790954	0.462438	836
CASP3	CP466722	-0.282758	3.9943e-17	836
CASP3	CP724714	0.01621	0.805847	836
CASP3	CUDC-101	-0.198532	1.42523e-08	836
CASP3	CX-5461	-0.215435	4.84001e-10	836
CASP3	Camptothecin	-0.17444	6.1821e-06	836
CASP3	Cetuximab	0.152834	5.0296e-05	836
CASP3	Cisplatin	0.0509092	0.302694	836
CASP3	Crizotinib	-0.139993	0.126858	836
CASP3	Cyclopamine	-0.00526173	0.970438	836
CASP3	Cytarabine	-0.0807948	0.0797513	836
CASP3	DMOG	-0.151749	9.7243e-05	836
CASP3	Dabrafenib	-0.011659	0.818493	836
CASP3	Dasatinib	0.0290893	0.698095	836
CASP3	Docetaxel	0.149194	4.7178e-05	836
CASP3	Doxorubicin	-0.10516	0.0431136	836
CASP3	EHT 1864	0.033692	0.635522	836
CASP3	EKB-569	-0.102005	0.0074983	836
CASP3	EX-527	0.0361931	0.741602	836
CASP3	Elesclomol	0.0183685	0.719116	836
CASP3	Embelin	-0.0160309	0.829979	836
CASP3	Epothilone B	0.0102694	0.873277	836
CASP3	Erlotinib	0.178456	0.0062759	836
CASP3	Etoposide	-0.146971	0.000299945	836
CASP3	FH535	0.0584301	0.209235	836
CASP3	FK866	-0.201448	6.5349e-09	836
CASP3	FMK	-0.0577728	0.365499	836
CASP3	FR-180204	-0.0421051	0.426777	836
CASP3	FTI-277	0.0773662	0.0572038	836
CASP3	Foretinib	-0.132773	0.000361825	836
CASP3	GDC0449	0.0481043	0.607451	836
CASP3	GDC0941	-0.0430421	0.446387	836
CASP3	GNF-2	0.0243612	0.931983	836
CASP3	GSK-650394	-0.0592026	0.37032	836
CASP3	GSK1070916	-0.194085	2.78191e-08	836
CASP3	GSK1904529A	0.109383	0.00945462	836
CASP3	GSK2126458	-0.161988	5.19492e-06	836
CASP3	GSK269962A	-0.0466625	0.361629	836
CASP3	GSK429286A	-0.195207	8.09149e-08	836
CASP3	GSK690693	-0.18871	6.27786e-08	836
CASP3	GW 441756	-0.00612838	0.990735	836
CASP3	GW-2580	0.0084382	0.994893	836
CASP3	GW843682X	-0.120532	0.116123	836
CASP3	Gefitinib	0.128561	0.00096656	836
CASP3	Gemcitabine	-0.11572	0.0071133	836
CASP3	Genentech Cpd 10	-0.225478	5.8642e-11	836
CASP3	HG-5-113-01	-0.06879	0.321199	836
CASP3	HG-5-88-01	-0.113457	0.244436	836
CASP3	HG-6-64-1	-0.0685369	0.128333	836
CASP3	I-BET-762	-0.324445	7.61449e-23	836
CASP3	IOX2	0.0263523	0.681225	836
CASP3	IPA-3	-0.174472	2.13527e-06	836
CASP3	Imatinib	-0.0318114	0.856874	836
CASP3	Ispinesib Mesylate	-0.222665	1.03911e-10	836
CASP3	JNJ-26854165	-0.015566	0.801356	836
CASP3	JNK Inhibitor VIII	0.145438	0.000223858	836
CASP3	JNK-9L	-0.0447664	0.430317	836
CASP3	JQ1	-0.0724846	0.0790001	836
CASP3	JQ12	-0.042731	0.438649	836
CASP3	JW-7-24-1	-0.219957	1.1805e-10	836
CASP3	JW-7-52-1	-0.0800337	0.390612	836
CASP3	KIN001-055	0.0324824	0.636378	836
CASP3	KIN001-102	-0.248669	2.12834e-13	836
CASP3	KIN001-135	0.131785	0.12924	836
CASP3	KIN001-236	-0.229002	3.57052e-11	836
CASP3	KIN001-244	-0.229383	3.37751e-11	836
CASP3	KIN001-260	-0.237956	3.81852e-12	836
CASP3	KIN001-266	-0.0732099	0.104456	836
CASP3	KIN001-270	-0.227552	2.40822e-10	836
CASP3	KU-55933	-0.0180239	0.811931	836
CASP3	LAQ824	-0.131027	0.000483032	836
CASP3	LFM-A13	0.0343057	0.526496	836
CASP3	LY317615	-0.103647	0.00972978	836
CASP3	Lapatinib	0.122465	0.0462792	836
CASP3	Lenalidomide	-0.0759287	0.212937	836
CASP3	Linifanib	-0.0530244	0.285345	836
CASP3	Lisitinib	0.06478	0.258175	836
CASP3	MG-132	-0.0227596	0.842005	836
CASP3	MK-2206	-0.137948	0.00187681	836
CASP3	MLN4924	0.00216145	0.977466	836
CASP3	MP470	-0.0706123	0.0950394	836
CASP3	MPS-1-IN-1	-0.125302	0.000559048	836
CASP3	MS-275	-0.196149	0.00424739	836
CASP3	Masitinib	-0.208454	2.65404e-09	836
CASP3	Methotrexate	-0.27176	8.49877e-15	836
CASP3	Midostaurin	0.00692072	0.899613	836
CASP3	Mitomycin C	-0.122787	0.00465286	836
CASP3	NG-25	-0.228003	2.37884e-11	836
CASP3	NPK76-II-72-1	-0.28464	1.25102e-17	836
CASP3	NSC-207895	-0.0930374	0.0233333	836
CASP3	NSC-87877	0.0640684	0.228275	836
CASP3	NU-7441	-0.0289952	0.721002	836
CASP3	Navitoclax	-0.186036	2.11777e-07	836
CASP3	Nilotinib	-0.123279	0.00426426	836
CASP3	Nutlin-3a (-)	-0.152949	0.00017129	836
CASP3	OSI-027	-0.205812	2.72821e-09	836
CASP3	OSI-930	-0.133615	0.000270947	836
CASP3	OSU-03012	-0.0749145	0.102655	836
CASP3	Obatoclax Mesylate	-0.0608116	0.185831	836
CASP3	Olaparib	0.0529835	0.225962	836
CASP3	PAC-1	-0.153545	6.1693e-05	836
CASP3	PD-0325901	0.141654	0.000181039	836
CASP3	PD-0332991	-0.0472335	0.393196	836
CASP3	PD-173074	-0.0330629	0.834732	836
CASP3	PF-4708671	0.0423923	0.665521	836
CASP3	PF-562271	0.036097	0.540029	836
CASP3	PFI-1	-0.0866242	0.0477182	836
CASP3	PHA-665752	0.0642342	0.653562	836
CASP3	PHA-793887	-0.255261	3.18465e-14	836
CASP3	PI-103	-0.19611	1.55823e-08	836
CASP3	PIK-93	-0.285845	1.17257e-17	836
CASP3	PLX4720	0.023699	0.601655	836
CASP3	Paclitaxel	-0.025689	0.85289	836
CASP3	Parthenolide	-0.107204	0.249966	836
CASP3	Pazopanib	0.0460872	0.403604	836
CASP3	Phenformin	-0.133475	0.00021286	836
CASP3	Pyrimethamine	-0.00880274	0.955868	836
CASP3	QL-VIII-58	-0.0392058	0.640126	836
CASP3	QL-X-138	-0.214912	5.70668e-10	836
CASP3	QL-XI-92	-0.237567	3.59796e-12	836
CASP3	QL-XII-47	-0.19317	1.03309e-07	836
CASP3	QL-XII-61	-0.205697	0.000171469	836
CASP3	QS11	-0.0596351	0.307007	836
CASP3	RDEA119	0.12452	0.000423127	836
CASP3	RO-3306	0.102464	0.011495	836
CASP3	Rapamycin	-0.0528672	0.670177	836
CASP3	Roscovitine	-0.0427811	0.81953	836
CASP3	Ruxolitinib	-0.169395	1.3522e-05	836
CASP3	S-Trityl-L-cysteine	-0.174835	0.0125277	836
CASP3	SB 216763	0.107778	0.0194714	836
CASP3	SB 505124	0.0439447	0.549231	836
CASP3	SB52334	0.00924379	0.88228	836
CASP3	SB590885	0.0320561	0.544305	836
CASP3	SGC0946	0.104276	0.0194198	836
CASP3	SL 0101-1	0.0594845	0.420816	836
CASP3	SN-38	-0.115585	0.00308332	836
CASP3	SNX-2112	-0.255975	6.59999e-14	836
CASP3	STF-62247	-0.167732	6.68635e-06	836
CASP3	Salubrinal	-0.107551	0.169846	836
CASP3	Saracatinib	0.0243214	0.799943	836
CASP3	Shikonin	-0.104343	0.0223855	836
CASP3	Sorafenib	0.00100212	0.995542	836
CASP3	Sunitinib	-0.127207	0.0560453	836
CASP3	T0901317	-0.153671	3.742e-05	836
CASP3	TAE684	-0.0480443	0.685968	836
CASP3	TAK-715	-0.206324	2.60663e-09	836
CASP3	TG101348	-0.263925	5.42701e-15	836
CASP3	TGX221	0.136403	0.0258653	836
CASP3	THZ-2-102-1	-0.216326	3.81779e-10	836
CASP3	THZ-2-49	-0.168275	2.04598e-06	836
CASP3	TL-1-85	-0.231723	1.17298e-11	836
CASP3	TL-2-105	-0.161057	5.69553e-06	836
CASP3	TPCA-1	-0.301911	1.16634e-19	836
CASP3	TW 37	-0.0705461	0.102145	836
CASP3	Talazoparib	-0.0515587	0.252367	836
CASP3	Tamoxifen	-0.0122311	0.93995	836
CASP3	Temozolomide	-0.0917198	0.0800931	836
CASP3	Temsirolimus	-0.158218	8.4649e-05	836
CASP3	Thapsigargin	0.000771147	0.994168	836
CASP3	Tipifarnib	-0.0555532	0.363063	836
CASP3	Tivozanib	-0.055415	0.307419	836
CASP3	Trametinib	0.164818	3.27627e-06	836
CASP3	Tubastatin A	-0.217701	1.94362e-10	836
CASP3	UNC0638	-0.206692	7.46911e-10	836
CASP3	UNC1215	0.112068	0.011861	836
CASP3	VNLG/124	-0.0780399	0.049806	836
CASP3	VX-11e	-0.0219578	0.688195	836
CASP3	VX-680	-0.106252	0.204034	836
CASP3	VX-702	0.00592737	0.985975	836
CASP3	Veliparib	0.0877827	0.150519	836
CASP3	Vinblastine	-0.140096	0.000400278	836
CASP3	Vinorelbine	-0.0625407	0.225157	836
CASP3	Vorinostat	-0.239636	1.1257e-11	836
CASP3	WH-4-023	0.0289464	0.748515	836
CASP3	WZ-1-84	0.0716672	0.357503	836
CASP3	WZ3105	-0.176062	3.3224e-07	836
CASP3	XAV939	0.119819	0.00139112	836
CASP3	XL-184	-0.0927139	0.0271707	836
CASP3	XMD11-85h	-0.0159313	0.943086	836
CASP3	XMD13-2	-0.238679	2.39705e-12	836
CASP3	XMD14-99	-0.191043	7.09335e-08	836
CASP3	XMD15-27	-0.136475	0.000694875	836
CASP3	XMD8-85	-0.138832	0.0487975	836
CASP3	XMD8-92	-0.0623062	0.553362	836
CASP3	Y-39983	-0.245911	1.208e-12	836
CASP3	YK 4-279	-0.0435714	0.427104	836
CASP3	YM155	-0.0325446	0.561755	836
CASP3	YM201636	-0.19825	1.19465e-08	836
CASP3	Z-LLNle-CHO	-0.12545	0.0597015	836
CASP3	ZG-10	-0.0829627	0.190823	836
CASP3	ZM-447439	-0.133951	0.00103635	836
CASP3	ZSTK474	-0.227086	4.12886e-11	836
CASP3	Zibotentan	-0.000176314	0.999995	836
CASP3	piperlongumine	-0.0126214	0.809586	836
CASP3	rTRAIL	0.0286728	0.723611	836
CASP3	selumetinib	0.142318	5.1308e-05	836
DNAJB1	NPK76-II-72-1	0.323563	0	3337
DNAJB1	PIK-93	0.317912	0	3337
DNAJB1	TPCA-1	0.31085	0	3337
DNAJB1	Methotrexate	0.30733	0	3337
DNAJB1	TG101348	0.306516	0	3337
DNAJB1	FK866	0.306038	0	3337
DNAJB1	I-BET-762	0.304294	0	3337
DNAJB1	JW-7-24-1	0.29314	0	3337
DNAJB1	CAY10603	0.292166	0	3337
DNAJB1	AR-42	0.289221	0	3337
DNAJB1	YM201636	0.288317	0	3337
DNAJB1	Navitoclax	0.281156	0	3337
DNAJB1	Vorinostat	0.278472	0	3337
DNAJB1	PHA-793887	0.276748	0	3337
DNAJB1	Tubastatin A	0.276383	0	3337
DNAJB1	BX-912	0.276369	0	3337
DNAJB1	OSI-027	0.27178	0	3337
DNAJB1	QL-X-138	0.26405	1.0047e-14	3337
DNAJB1	SNX-2112	0.263269	1.21431e-14	3337
DNAJB1	PI-103	0.262607	1.27182e-14	3337
DNAJB1	UNC0638	0.261917	0	3337
DNAJB1	CP466722	0.260759	1.39908e-14	3337
DNAJB1	KIN001-260	0.256584	5.2629e-14	3337
DNAJB1	THZ-2-102-1	0.255144	9.30568e-14	3337
DNAJB1	NG-25	0.250459	1.6093e-13	3337
DNAJB1	Belinostat	0.250347	6.66641e-13	3337
DNAJB1	TL-1-85	0.242696	1.05769e-12	3337
DNAJB1	KIN001-236	0.240787	2.91382e-12	3337
DNAJB1	XMD13-2	0.237333	3.23125e-12	3337
DNAJB1	Genentech Cpd 10	0.23435	9.09006e-12	3337
DNAJB1	THZ-2-49	0.230743	3.34587e-11	3337
DNAJB1	QL-XI-92	0.22999	1.88245e-11	3337
DNAJB1	CX-5461	0.228943	3.27422e-11	3337
DNAJB1	Y-39983	0.224052	1.20227e-10	3337
DNAJB1	KIN001-244	0.221256	1.76219e-10	3337
DNAJB1	KIN001-102	0.218133	1.6397e-10	3337
DNAJB1	XMD14-99	0.216269	7.47311e-10	3337
DNAJB1	CUDC-101	0.21618	5.50324e-10	3337
DNAJB1	MPS-1-IN-1	0.212034	1.7829e-09	3337
DNAJB1	BIX02189	0.207507	2.0028e-09	3337
DNAJB1	AT-7519	0.206893	1.61059e-09	3337
DNAJB1	GSK1070916	0.200792	8.51796e-09	3337
DNAJB1	BMS345541	0.200446	5.87682e-09	3337
DNAJB1	CAL-101	0.199548	1.2563e-08	3337
DNAJB1	WZ3105	0.195742	1.16565e-08	3337
DNAJB1	Masitinib	0.195478	2.7731e-08	3337
DNAJB1	Foretinib	0.195131	6.7675e-08	3337
DNAJB1	ZSTK474	0.194979	1.96037e-08	3337
DNAJB1	QL-XII-61	0.189693	0.000620591	3337
DNAJB1	BHG712	0.189347	4.52237e-08	3337
DNAJB1	IPA-3	0.187263	3.26881e-07	3337
DNAJB1	Ispinesib Mesylate	0.183108	1.47796e-07	3337
DNAJB1	Camptothecin	0.182696	1.9587e-06	3337
DNAJB1	BAY 61-3606	0.181868	1.2605e-06	3337
DNAJB1	GSK690693	0.173668	7.28107e-07	3337
DNAJB1	KIN001-270	0.171443	2.57563e-06	3337
DNAJB1	5-Fluorouracil	0.17036	1.21783e-06	3337
DNAJB1	QL-XII-47	0.168857	4.21988e-06	3337
DNAJB1	GSK2126458	0.16681	2.59271e-06	3337
DNAJB1	CEP-701	0.165598	1.0634e-05	3337
DNAJB1	TL-2-105	0.15657	1.0552e-05	3337
DNAJB1	GSK429286A	0.151304	4.5304e-05	3337
DNAJB1	AZD8055	0.149375	7.4806e-05	3337
DNAJB1	T0901317	0.148794	6.8459e-05	3337
DNAJB1	BX-795	0.146788	0.0002164	3337
DNAJB1	TAK-715	0.144138	4.2737e-05	3337
DNAJB1	HG-5-88-01	0.135932	0.111217	3337
DNAJB1	PAC-1	0.135813	0.00045594	3337
DNAJB1	VNLG/124	0.135104	0.000337533	3337
DNAJB1	STF-62247	0.13392	0.000421521	3337
DNAJB1	Talazoparib	0.130436	0.000960661	3337
DNAJB1	OSI-930	0.13035	0.000391942	3337
DNAJB1	SB52334	0.13021	0.000924171	3337
DNAJB1	LAQ824	0.12819	0.000656985	3337
DNAJB1	HG-5-113-01	0.124782	0.0456309	3337
DNAJB1	AZD7762	0.123888	0.00122678	3337
DNAJB1	ZG-10	0.123504	0.0362183	3337
DNAJB1	XMD15-27	0.123227	0.00245403	3337
DNAJB1	NSC-207895	0.121682	0.00222929	3337
DNAJB1	DMOG	0.121443	0.0023987	3337
DNAJB1	SN-38	0.121348	0.00177619	3337
DNAJB1	Phenformin	0.118297	0.00109748	3337
DNAJB1	KIN001-266	0.114879	0.00718737	3337
DNAJB1	MS-275	0.112211	0.127656	3337
DNAJB1	ATRA	0.0993668	0.022166	3337
DNAJB1	AICAR	0.096361	0.013101	3337
DNAJB1	Parthenolide	0.0949589	0.313196	3337
DNAJB1	Ruxolitinib	0.0945527	0.0306163	3337
DNAJB1	AP-24534	0.093446	0.0176987	3337
DNAJB1	AC220	0.093412	0.0270464	3337
DNAJB1	XL-184	0.0931104	0.0264569	3337
DNAJB1	YM155	0.0927602	0.0388256	3337
DNAJB1	Etoposide	0.0908812	0.0342409	3337
DNAJB1	Nutlin-3a (-)	0.0905456	0.0369549	3337
DNAJB1	Mitomycin C	0.0886427	0.0509771	3337
DNAJB1	Pyrimethamine	0.0877612	0.413194	3337
DNAJB1	PFI-1	0.0861034	0.0493652	3337
DNAJB1	MP470	0.0841295	0.0443073	3337
DNAJB1	TW 37	0.0833553	0.0469573	3337
DNAJB1	CH5424802	0.0822003	0.0949085	3337
DNAJB1	GSK269962A	0.0797454	0.0751965	3337
DNAJB1	Temozolomide	0.0796086	0.152516	3337
DNAJB1	Vinblastine	0.0760256	0.0722967	3337
DNAJB1	Temsirolimus	0.0751639	0.0977939	3337
DNAJB1	ZM-447439	0.0722371	0.102415	3337
DNAJB1	XMD11-85h	0.0640473	0.689749	3337
DNAJB1	AS605240	0.0634054	0.129786	3337
DNAJB1	Cytarabine	0.0609274	0.21045	3337
DNAJB1	BMS-536924	0.0608061	0.307255	3337
DNAJB1	Gemcitabine	0.0581025	0.22504	3337
DNAJB1	LY317615	0.0578284	0.180288	3337
DNAJB1	QS11	0.0564046	0.340836	3337
DNAJB1	Axitinib	0.0548836	0.281534	3337
DNAJB1	VX-702	0.0529513	0.762837	3337
DNAJB1	Linifanib	0.052696	0.289684	3337
DNAJB1	Tivozanib	0.0481621	0.394524	3337
DNAJB1	Cisplatin	0.046559	0.352161	3337
DNAJB1	Lisitinib	0.0464911	0.462057	3337
DNAJB1	XMD8-92	0.0460488	0.679141	3337
DNAJB1	GDC0941	0.0452078	0.418033	3337
DNAJB1	Olaparib	0.0438592	0.323647	3337
DNAJB1	JQ12	0.0426995	0.439084	3337
DNAJB1	JQ1	0.0420021	0.33816	3337
DNAJB1	BEZ235	0.0408233	0.41765	3337
DNAJB1	Tamoxifen	0.0364072	0.763018	3337
DNAJB1	Shikonin	0.0358596	0.522928	3337
DNAJB1	Obatoclax Mesylate	0.0349899	0.482153	3337
DNAJB1	FR-180204	0.0335342	0.547357	3337
DNAJB1	Nilotinib	0.0330031	0.550376	3337
DNAJB1	SB 505124	0.0320618	0.689785	3337
DNAJB1	GDC0449	0.0311143	0.772035	3337
DNAJB1	PD-0332991	0.0291839	0.635927	3337
DNAJB1	MK-2206	0.0275992	0.626909	3337
DNAJB1	KU-55933	0.0260699	0.712344	3337
DNAJB1	Sunitinib	0.024434	0.785694	3337
DNAJB1	EX-527	0.0237835	0.847991	3337
DNAJB1	YK 4-279	0.0214898	0.732293	3337
DNAJB1	CMK	0.0208473	0.885443	3337
DNAJB1	QL-VIII-58	0.0151882	0.881513	3337
DNAJB1	GW-2580	0.0123145	0.989269	3337
DNAJB1	NU-7441	0.010284	0.921674	3337
DNAJB1	PD-173074	0.0100306	0.965305	3337
DNAJB1	Salubrinal	0.00703304	0.951955	3337
DNAJB1	Cyclopamine	0.0049549	0.972204	3337
DNAJB1	AG-014699	0.00254858	0.963037	3337
DNAJB1	AZD6482	0.0018687	0.977431	3337
DNAJB1	HG-6-64-1	0.000407496	0.995123	3337
DNAJB1	TAE684	-0.00112076	0.996096	3337
DNAJB1	OSU-03012	-0.0030018	0.966507	3337
DNAJB1	JNK-9L	-0.0036111	0.965784	3337
DNAJB1	EKB-569	-0.00494866	0.919169	3337
DNAJB1	Doxorubicin	-0.00672797	0.937327	3337
DNAJB1	rTRAIL	-0.00695416	0.945333	3337
DNAJB1	XMD8-85	-0.00886949	0.93464	3337
DNAJB1	Crizotinib	-0.0109418	0.961496	3337
DNAJB1	FMK	-0.0111725	0.898927	3337
DNAJB1	GW 441756	-0.0123823	0.97418	3337
DNAJB1	MLN4924	-0.0126213	0.855673	3337
DNAJB1	BMS-754807	-0.0149439	0.821384	3337
DNAJB1	Rapamycin	-0.0161104	0.922079	3337
DNAJB1	CHIR-99021	-0.0166939	0.699659	3337
DNAJB1	piperlongumine	-0.0169082	0.739678	3337
DNAJB1	S-Trityl-L-cysteine	-0.0180522	0.861127	3337
DNAJB1	Zibotentan	-0.0205334	0.951546	3337
DNAJB1	Lenalidomide	-0.0208209	0.823415	3337
DNAJB1	Sorafenib	-0.0222287	0.867844	3337
DNAJB1	CCT018159	-0.0222673	0.701889	3337
DNAJB1	EHT 1864	-0.0225451	0.775671	3337
DNAJB1	Dabrafenib	-0.0240798	0.613902	3337
DNAJB1	VX-680	-0.0249866	0.828055	3337
DNAJB1	JNJ-26854165	-0.0282439	0.618341	3337
DNAJB1	Thapsigargin	-0.0291045	0.687952	3337
DNAJB1	Pazopanib	-0.0294602	0.623045	3337
DNAJB1	Elesclomol	-0.0309595	0.518282	3337
DNAJB1	Roscovitine	-0.0325475	0.873313	3337
DNAJB1	VX-11e	-0.0334782	0.511996	3337
DNAJB1	UNC1215	-0.0340135	0.528798	3337
DNAJB1	IOX2	-0.0384489	0.519342	3337
DNAJB1	Vinorelbine	-0.0400173	0.479756	3337
DNAJB1	Midostaurin	-0.0432664	0.347549	3337
DNAJB1	GW843682X	-0.044574	0.648331	3337
DNAJB1	Bleomycin	-0.0447761	0.42289	3337
DNAJB1	AUY922	-0.0456657	0.384378	3337
DNAJB1	PF-4708671	-0.0488091	0.595279	3337
DNAJB1	PLX4720	-0.0488689	0.244432	3337
DNAJB1	Bosutinib	-0.0491543	0.350955	3337
DNAJB1	KIN001-135	-0.050121	0.645251	3337
DNAJB1	Bexarotene	-0.0520128	0.443492	3337
DNAJB1	KIN001-055	-0.0534191	0.36136	3337
DNAJB1	Veliparib	-0.0538604	0.413534	3337
DNAJB1	GSK-650394	-0.0598049	0.362739	3337
DNAJB1	SL 0101-1	-0.0616007	0.40186	3337
DNAJB1	NSC-87877	-0.0628568	0.238663	3337
DNAJB1	Imatinib	-0.065611	0.656705	3337
DNAJB1	CGP-60474	-0.0698071	0.407024	3337
DNAJB1	LFM-A13	-0.0720686	0.129539	3337
DNAJB1	Tipifarnib	-0.0729635	0.196523	3337
DNAJB1	681640	-0.0736823	0.192788	3337
DNAJB1	AMG-706	-0.0740358	0.162918	3337
DNAJB1	Bicalutamide	-0.0753296	0.0769345	3337
DNAJB1	Embelin	-0.077002	0.131264	3337
DNAJB1	(5Z)-7-Oxozeaenol	-0.0774764	0.0500832	3337
DNAJB1	SB590885	-0.0786717	0.0909855	3337
DNAJB1	A-770041	-0.079066	0.312235	3337
DNAJB1	SGC0946	-0.0858441	0.0612066	3337
DNAJB1	Z-LLNle-CHO	-0.0886989	0.213756	3337
DNAJB1	A-443654	-0.0906745	0.530845	3337
DNAJB1	Bleomycin (50 uM)	-0.0952361	0.00806187	3337
DNAJB1	JW-7-52-1	-0.0962235	0.270748	3337
DNAJB1	GNF-2	-0.0970005	0.586411	3337
DNAJB1	XAV939	-0.100897	0.00775432	3337
DNAJB1	BI-2536	-0.10178	0.268504	3337
DNAJB1	AS601245	-0.10217	0.0257455	3337
DNAJB1	BIRB 0796	-0.102441	0.0273788	3337
DNAJB1	SB 216763	-0.104445	0.0241319	3337
DNAJB1	GSK1904529A	-0.110401	0.00871344	3337
DNAJB1	PHA-665752	-0.112016	0.353266	3337
DNAJB1	FH535	-0.118935	0.00441687	3337
DNAJB1	BMS-509744	-0.122758	0.143563	3337
DNAJB1	Epothilone B	-0.122935	0.00562265	3337
DNAJB1	Bryostatin 1	-0.123172	0.00621037	3337
DNAJB1	CP724714	-0.125158	0.00273826	3337
DNAJB1	BMS-708163	-0.132097	0.000541207	3337
DNAJB1	PF-562271	-0.132643	0.00492556	3337
DNAJB1	RO-3306	-0.138544	0.000496556	3337
DNAJB1	Bortezomib	-0.139669	0.037546	3337
DNAJB1	Cetuximab	-0.14123	0.000199586	3337
DNAJB1	TGX221	-0.141671	0.0201639	3337
DNAJB1	MG-132	-0.146026	0.0433022	3337
DNAJB1	JNK Inhibitor VIII	-0.148257	0.000164394	3337
DNAJB1	Paclitaxel	-0.15223	0.0619429	3337
DNAJB1	CGP-082996	-0.152677	0.0377345	3337
DNAJB1	AKT inhibitor VIII	-0.155113	0.000127044	3337
DNAJB1	FTI-277	-0.155585	5.7992e-05	3337
DNAJB1	CI-1040	-0.159519	3.9526e-05	3337
DNAJB1	CCT007093	-0.164134	3.235e-05	3337
DNAJB1	AZ628	-0.165909	0.00946832	3337
DNAJB1	Saracatinib	-0.168834	0.0206897	3337
DNAJB1	WH-4-023	-0.175524	0.00768055	3337
DNAJB1	selumetinib	-0.200274	5.64569e-09	3337
DNAJB1	Dasatinib	-0.207183	0.000509169	3337
DNAJB1	WZ-1-84	-0.223794	0.00041403	3337
DNAJB1	Docetaxel	-0.225776	3.65236e-10	3337
DNAJB1	Gefitinib	-0.237809	9.86789e-11	3337
DNAJB1	Erlotinib	-0.243212	9.9679e-05	3337
DNAJB1	RDEA119	-0.245941	3.85438e-13	3337
DNAJB1	PD-0325901	-0.254161	3.10963e-12	3337
DNAJB1	17-AAG	-0.278537	2.4428e-15	3337
DNAJB1	Afatinib	-0.280986	4.19193e-17	3337
DNAJB1	Trametinib	-0.283373	1.26876e-16	3337
DNAJB1	Lapatinib	-0.330469	1.54252e-09	3337
NUP35	(5Z)-7-Oxozeaenol	0.141453	0.000133126	129401
NUP35	17-AAG	0.0825059	0.0273065	129401
NUP35	5-Fluorouracil	-0.00285258	0.945133	129401
NUP35	681640	0.0411486	0.504364	129401
NUP35	A-443654	0.034558	0.868363	129401
NUP35	A-770041	0.111205	0.124559	129401
NUP35	AC220	0.0298314	0.567749	129401
NUP35	AG-014699	0.0434237	0.319981	129401
NUP35	AICAR	0.0177725	0.690211	129401
NUP35	AKT inhibitor VIII	0.0410452	0.382731	129401
NUP35	AMG-706	0.0333456	0.608473	129401
NUP35	AP-24534	0.0751128	0.0624929	129401
NUP35	AR-42	-0.0488023	0.187831	129401
NUP35	AS601245	0.0482511	0.369923	129401
NUP35	AS605240	0.0164203	0.742852	129401
NUP35	AT-7519	-0.0323885	0.393473	129401
NUP35	ATRA	0.0536994	0.267954	129401
NUP35	AUY922	0.0495399	0.336308	129401
NUP35	AZ628	0.040601	0.627429	129401
NUP35	AZD6482	0.120457	0.00218345	129401
NUP35	AZD7762	0.00719593	0.882585	129401
NUP35	AZD8055	-0.0118574	0.792497	129401
NUP35	Afatinib	0.0221969	0.585989	129401
NUP35	Axitinib	0.00162892	0.983379	129401
NUP35	BAY 61-3606	0.0192535	0.674153	129401
NUP35	BEZ235	0.0718969	0.115343	129401
NUP35	BHG712	-0.0189917	0.631917	129401
NUP35	BI-2536	-0.0662043	0.514511	129401
NUP35	BIRB 0796	0.0107441	0.861104	129401
NUP35	BIX02189	-0.00205566	0.962039	129401
NUP35	BMS-509744	-0.0107534	0.926505	129401
NUP35	BMS-536924	-0.00899867	0.926647	129401
NUP35	BMS-708163	0.0707618	0.0743936	129401
NUP35	BMS-754807	-0.0275706	0.644552	129401
NUP35	BMS345541	-0.0548969	0.136684	129401
NUP35	BX-795	0.0290353	0.564545	129401
NUP35	BX-912	-0.0201706	0.602087	129401
NUP35	Belinostat	-0.039813	0.306247	129401
NUP35	Bexarotene	0.0318422	0.693274	129401
NUP35	Bicalutamide	-0.0196439	0.698283	129401
NUP35	Bleomycin	0.0133708	0.849566	129401
NUP35	Bleomycin (50 uM)	0.0924461	0.0102422	129401
NUP35	Bortezomib	0.0396213	0.656257	129401
NUP35	Bosutinib	0.0236305	0.703278	129401
NUP35	Bryostatin 1	0.0633393	0.200386	129401
NUP35	CAL-101	0.0409543	0.300059	129401
NUP35	CAY10603	-0.0313419	0.411021	129401
NUP35	CCT007093	0.0974444	0.016539	129401
NUP35	CCT018159	-0.00982107	0.884382	129401
NUP35	CEP-701	0.0218503	0.630359	129401
NUP35	CGP-082996	0.098545	0.236193	129401
NUP35	CGP-60474	0.128941	0.0738902	129401
NUP35	CH5424802	0.0190214	0.792506	129401
NUP35	CHIR-99021	0.0810818	0.0306456	129401
NUP35	CI-1040	0.0698625	0.100939	129401
NUP35	CMK	0.0640852	0.575878	129401
NUP35	CP466722	-0.015451	0.699999	129401
NUP35	CP724714	0.0344061	0.546407	129401
NUP35	CUDC-101	-0.0401835	0.297075	129401
NUP35	CX-5461	-0.0623219	0.0943366	129401
NUP35	Camptothecin	-0.0247394	0.619738	129401
NUP35	Cetuximab	0.0537507	0.193312	129401
NUP35	Cisplatin	-0.0255559	0.641132	129401
NUP35	Crizotinib	0.0237019	0.893272	129401
NUP35	Cyclopamine	0.152674	0.0636982	129401
NUP35	Cytarabine	0.00259233	0.970387	129401
NUP35	DMOG	0.0297819	0.5477	129401
NUP35	Dabrafenib	0.0606817	0.15461	129401
NUP35	Dasatinib	0.142406	0.0224452	129401
NUP35	Docetaxel	0.0421103	0.27967	129401
NUP35	Doxorubicin	0.0127399	0.875828	129401
NUP35	EHT 1864	0.0280796	0.706482	129401
NUP35	EKB-569	0.000566327	0.990936	129401
NUP35	EX-527	0.0292042	0.807168	129401
NUP35	Elesclomol	-0.00661551	0.902932	129401
NUP35	Embelin	0.0587264	0.284686	129401
NUP35	Epothilone B	-0.0302069	0.582533	129401
NUP35	Erlotinib	0.0524563	0.487905	129401
NUP35	Etoposide	-0.0478992	0.314896	129401
NUP35	FH535	0.0214091	0.702979	129401
NUP35	FK866	-0.0821164	0.0240777	129401
NUP35	FMK	0.0227358	0.770742	129401
NUP35	FR-180204	-0.0361275	0.509722	129401
NUP35	FTI-277	0.150588	0.000102459	129401
NUP35	Foretinib	-0.00875786	0.86149	129401
NUP35	GDC0449	-0.022504	0.849	129401
NUP35	GDC0941	0.0515263	0.339347	129401
NUP35	GNF-2	0.0296317	0.91711	129401
NUP35	GSK-650394	-0.0244839	0.776411	129401
NUP35	GSK1070916	-0.0787004	0.0329269	129401
NUP35	GSK1904529A	0.014994	0.78179	129401
NUP35	GSK2126458	0.0143404	0.736296	129401
NUP35	GSK269962A	0.0554047	0.260024	129401
NUP35	GSK429286A	-0.00547834	0.915399	129401
NUP35	GSK690693	-0.0192515	0.636777	129401
NUP35	GW 441756	0.00833941	0.984937	129401
NUP35	GW-2580	-0.00274487	0.99615	129401
NUP35	GW843682X	-0.0923977	0.260217	129401
NUP35	Gefitinib	0.0482286	0.253574	129401
NUP35	Gemcitabine	-0.0659963	0.159661	129401
NUP35	Genentech Cpd 10	-0.0495968	0.193118	129401
NUP35	HG-5-113-01	-0.0452009	0.549992	129401
NUP35	HG-5-88-01	0.0242879	0.896005	129401
NUP35	HG-6-64-1	0.109949	0.0080486	129401
NUP35	I-BET-762	-0.0139559	0.719889	129401
NUP35	IOX2	0.0263468	0.681319	129401
NUP35	IPA-3	-0.0202987	0.644583	129401
NUP35	Imatinib	0.0133043	0.949827	129401
NUP35	Ispinesib Mesylate	-0.0356448	0.358543	129401
NUP35	JNJ-26854165	0.0977815	0.0273648	129401
NUP35	JNK Inhibitor VIII	-0.0187022	0.694224	129401
NUP35	JNK-9L	-0.015518	0.826644	129401
NUP35	JQ1	0.0584909	0.166165	129401
NUP35	JQ12	0.00974223	0.887906	129401
NUP35	JW-7-24-1	-0.000702522	0.986722	129401
NUP35	JW-7-52-1	0.0845408	0.355173	129401
NUP35	KIN001-055	0.00914032	0.921708	129401
NUP35	KIN001-102	-0.0206822	0.596738	129401
NUP35	KIN001-135	0.0391275	0.735386	129401
NUP35	KIN001-236	-0.021334	0.600955	129401
NUP35	KIN001-244	-0.00830541	0.845761	129401
NUP35	KIN001-260	-0.000993726	0.981386	129401
NUP35	KIN001-266	-0.032358	0.523724	129401
NUP35	KIN001-270	-0.0448679	0.269526	129401
NUP35	KU-55933	0.0179512	0.812742	129401
NUP35	LAQ824	-0.0329084	0.435346	129401
NUP35	LFM-A13	0.072098	0.129315	129401
NUP35	LY317615	-0.0177063	0.724351	129401
NUP35	Lapatinib	0.0955931	0.128171	129401
NUP35	Lenalidomide	-0.015259	0.880395	129401
NUP35	Linifanib	0.0800162	0.0767688	129401
NUP35	Lisitinib	-0.034269	0.617865	129401
NUP35	MG-132	0.00477879	0.972524	129401
NUP35	MK-2206	0.00598883	0.932494	129401
NUP35	MLN4924	0.0269578	0.66719	129401
NUP35	MP470	-0.0310521	0.499011	129401
NUP35	MPS-1-IN-1	-0.0826839	0.0268478	129401
NUP35	MS-275	-0.0281063	0.77413	129401
NUP35	Masitinib	0.0163458	0.700614	129401
NUP35	Methotrexate	-0.00234386	0.957526	129401
NUP35	Midostaurin	0.114658	0.00489513	129401
NUP35	Mitomycin C	-0.0651264	0.176337	129401
NUP35	NG-25	0.013586	0.736077	129401
NUP35	NPK76-II-72-1	-0.128187	0.00022128	129401
NUP35	NSC-207895	-0.0902914	0.0281475	129401
NUP35	NSC-87877	0.0248318	0.690025	129401
NUP35	NU-7441	0.0243454	0.775088	129401
NUP35	Navitoclax	-0.0703168	0.062451	129401
NUP35	Nilotinib	0.0136171	0.827168	129401
NUP35	Nutlin-3a (-)	0.0573099	0.220364	129401
NUP35	OSI-027	0.00684407	0.869883	129401
NUP35	OSI-930	0.0419245	0.299634	129401
NUP35	OSU-03012	-0.0016639	0.982381	129401
NUP35	Obatoclax Mesylate	0.00227407	0.972128	129401
NUP35	Olaparib	0.0353898	0.439435	129401
NUP35	PAC-1	-0.0176319	0.719562	129401
NUP35	PD-0325901	0.0811591	0.0401616	129401
NUP35	PD-0332991	0.0168148	0.807006	129401
NUP35	PD-173074	0.00117688	0.995284	129401
NUP35	PF-4708671	0.013031	0.926307	129401
NUP35	PF-562271	0.0374419	0.520064	129401
NUP35	PFI-1	0.10716	0.0116092	129401
NUP35	PHA-665752	0.0147895	0.935593	129401
NUP35	PHA-793887	-0.0266444	0.479718	129401
NUP35	PI-103	0.0109549	0.788772	129401
NUP35	PIK-93	-0.0349643	0.349631	129401
NUP35	PLX4720	0.0486574	0.246316	129401
NUP35	Paclitaxel	0.0341016	0.789796	129401
NUP35	Parthenolide	0.0841079	0.382491	129401
NUP35	Pazopanib	0.0871912	0.0723753	129401
NUP35	Phenformin	0.0275367	0.491946	129401
NUP35	Pyrimethamine	-0.0313845	0.806641	129401
NUP35	QL-VIII-58	0.132808	0.0343388	129401
NUP35	QL-X-138	0.00455935	0.91638	129401
NUP35	QL-XI-92	0.0382663	0.317021	129401
NUP35	QL-XII-47	0.0507924	0.211061	129401
NUP35	QL-XII-61	0.0219344	0.783588	129401
NUP35	QS11	-0.0282149	0.681901	129401
NUP35	RDEA119	0.115951	0.00109267	129401
NUP35	RO-3306	0.0389366	0.371626	129401
NUP35	Rapamycin	0.0824454	0.442676	129401
NUP35	Roscovitine	0.0743865	0.631743	129401
NUP35	Ruxolitinib	0.00639113	0.925909	129401
NUP35	S-Trityl-L-cysteine	0.0475915	0.588075	129401
NUP35	SB 216763	0.0324235	0.537214	129401
NUP35	SB 505124	0.0367866	0.636337	129401
NUP35	SB52334	-0.0680302	0.121193	129401
NUP35	SB590885	0.0282519	0.599711	129401
NUP35	SGC0946	0.0410097	0.451441	129401
NUP35	SL 0101-1	0.0458378	0.547421	129401
NUP35	SN-38	0.0568252	0.189374	129401
NUP35	SNX-2112	-0.0196471	0.626426	129401
NUP35	STF-62247	0.0330046	0.442698	129401
NUP35	Salubrinal	0.0600694	0.485474	129401
NUP35	Saracatinib	0.0845353	0.295194	129401
NUP35	Shikonin	0.0504795	0.335562	129401
NUP35	Sorafenib	0.0881056	0.353693	129401
NUP35	Sunitinib	0.102326	0.138945	129401
NUP35	T0901317	0.0361962	0.401104	129401
NUP35	TAE684	0.0327057	0.808758	129401
NUP35	TAK-715	-0.0303366	0.436547	129401
NUP35	TG101348	-0.00906526	0.825496	129401
NUP35	TGX221	0.221524	0.000128427	129401
NUP35	THZ-2-102-1	-0.0746643	0.0405942	129401
NUP35	THZ-2-49	-0.0281389	0.476235	129401
NUP35	TL-1-85	0.0144671	0.72251	129401
NUP35	TL-2-105	-0.00666225	0.877219	129401
NUP35	TPCA-1	-0.0473729	0.198066	129401
NUP35	TW 37	-0.0583066	0.193205	129401
NUP35	Talazoparib	-0.00676291	0.903265	129401
NUP35	Tamoxifen	0.0821935	0.344063	129401
NUP35	Temozolomide	-0.00763401	0.938467	129401
NUP35	Temsirolimus	0.041407	0.419089	129401
NUP35	Thapsigargin	-0.0874316	0.0937926	129401
NUP35	Tipifarnib	0.0449871	0.489679	129401
NUP35	Tivozanib	0.0234366	0.725251	129401
NUP35	Trametinib	0.102927	0.00486171	129401
NUP35	Tubastatin A	-0.00245196	0.953928	129401
NUP35	UNC0638	0.0136309	0.730802	129401
NUP35	UNC1215	0.0427381	0.407483	129401
NUP35	VNLG/124	0.0338512	0.443072	129401
NUP35	VX-11e	-0.00735018	0.908206	129401
NUP35	VX-680	0.00195395	0.990781	129401
NUP35	VX-702	0.0271865	0.912455	129401
NUP35	Veliparib	-0.00490527	0.960042	129401
NUP35	Vinblastine	0.00818978	0.881401	129401
NUP35	Vinorelbine	-0.037008	0.518844	129401
NUP35	Vorinostat	-0.0790031	0.0326636	129401
NUP35	WH-4-023	0.125318	0.0719226	129401
NUP35	WZ-1-84	0.127748	0.0683931	129401
NUP35	WZ3105	-0.0597681	0.100993	129401
NUP35	XAV939	0.0352605	0.3893	129401
NUP35	XL-184	0.0870186	0.0403396	129401
NUP35	XMD11-85h	0.0558242	0.745021	129401
NUP35	XMD13-2	-0.00582369	0.889619	129401
NUP35	XMD14-99	0.0130984	0.766465	129401
NUP35	XMD15-27	0.0462692	0.330351	129401
NUP35	XMD8-85	0.187026	0.00468924	129401
NUP35	XMD8-92	0.0660733	0.519468	129401
NUP35	Y-39983	-0.0308436	0.444973	129401
NUP35	YK 4-279	0.00692761	0.925827	129401
NUP35	YM155	-0.0155738	0.810169	129401
NUP35	YM201636	-0.0974728	0.00709163	129401
NUP35	Z-LLNle-CHO	0.101582	0.142734	129401
NUP35	ZG-10	0.0254067	0.74776	129401
NUP35	ZM-447439	-0.0736027	0.0953215	129401
NUP35	ZSTK474	0.00194213	0.964872	129401
NUP35	Zibotentan	0.00255835	0.995968	129401
NUP35	piperlongumine	0.12041	0.00203786	129401
NUP35	rTRAIL	-0.0595723	0.380107	129401
NUP35	selumetinib	0.111491	0.00183755	129401
