# Supplementary material for: Identification of integrated stress response-related prognostic genes in high-grade serous ovarian cancer using Mendelian randomization, single-cell RNA sequencing, and bulk RNA sequencing
Source: Front Oncol. 2026 May 5;16:1798083. doi: 10.3389/fonc.2026.1798083 (PMC13183660; doi:10.3389/fonc.2026.1798083)
Supplement: Supplementary Figure S11 — shows the scree plot of PCs, while S9 represents the p-value distribution of PCs, with values below the dashed line indicating non-significance. [file Table11.xlsx]

## Sheet: Sheet1
Table S11. TFs-target gene regulatory relationships for the four prognostic biomarkers
gene	TF
BAG5	PDX1
BAG5	PRRX2
BAG5	BRCA1
BAG5	JUN
BAG5	FOXC1
BAG5	YY1
BAG5	MEF2A
BAG5	POU2F2
BAG5	NFIC
BAG5	SRF
BAG5	TFAP2A
BAG5	E2F6
BAG5	NFKB1
BAG5	TP53
BAG5	USF2
BAG5	PAX2
NUP35	JUN
NUP35	GATA2
NUP35	YY1
NUP35	SRF
NUP35	STAT3
NUP35	ELF5
DNAJB1	HOXA5
DNAJB1	HINFP
DNAJB1	SP1
DNAJB1	TFAP2A
DNAJB1	SREBF1
DNAJB1	FOXA1
DNAJB1	EGR1
CASP3	SRF
CASP3	EGR1
